# Supplementary material for: RNA-seq transcriptional profiling of Leishmania amazonensis reveals an arginase-dependent gene expression regulation
Source: PLoS Negl Trop Dis. 2017 Oct 27;11(10):e0006026. doi: 10.1371/journal.pntd.0006026 (PMC5678721; doi:10.1371/journal.pntd.0006026)
Supplement: S2 Table — (XLSX) [file pntd.0006026.s007.xlsx]

## Sheet: transcripts
			mean		mean		mean		mean
Gene_ID	Type	Product	pro La-WT	SD	pro La-arg-	SD	ama La-WT	SD	ama La-arg-	SD	Length	Coverage
LmxM.34.3100	protein_coding	ATP-dependent RNA helicase, putative	26.9189	12.0933	28.4522	1.80703	46.3101	11.228	34.57	3.25971	2781	44.12
LmxM.36.1610	protein_coding	universal minicircle sequence binding protein, putative	1322.95	243.479	966.13	301.678	1580.22	736.55	1463.81	509.253	348	92.24
LmxM.24.2260	protein_coding	notchless homolog, putative	31.9447	0.616167	20.3813	4.26779	42.4976	2.04717	51.4878	5.78749	1569	97.51
LmxM.08.0310	protein_coding	hypothetical protein, unknown function	31.7009	1.54488	21.4501	3.75402	26.9246	9.16698	27.036	0.974587	828	33.7
LmxM.24.0761	protein_coding	malic enzyme	9.5379	1.59646	25.6901	1.10481	15.9379	5.98909	15.3787	2.52762	1716	94.58
LmxM.02.0660	protein_coding	hypothetical protein, conserved	20.3974	2.49563	5.56918	0.00716228	20.1932	1.05982	39.2356	6.6355	2793	41.35
LmxM.14.1355	protein_coding	pteridine transporter	21.2228	5.18911	21.3072	1.19871	21.7783	1.55899	19.9903	0.50439	796	14.55
LmxM.30.1010	protein_coding	hypothetical protein, conserved	32.257	0.737396	11.3281	0.520616	40.2423	1.61898	58.4989	2.56064	2259	14.34
LmxM.08_29.2140	protein_coding	C-8 sterol isomerase-like protein	42.6555	9.02328	56.2937	3.58243	50.5169	3.88774	46.4316	1.41588	672	62.5
LmxM.15.1481	protein_coding	cAMP specific phosphodiesterase, putative	25.0018	8.23949	53.214	0.83804	28.6219	6.08218	29.6381	7.17628	2823	74.18
LmxM.06.0540	protein_coding	hypothetical protein, conserved	21.7815	1.95429	16.3472	1.14809	14.0588	2.65292	28.25	1.44359	2121	28.85
LmxM.31.1160	protein_coding	long chain polyunsaturated fatty acid elongation enzyme-like protein	9.40914	2.87055	10.2733	0.318248	19.336	2.37515	15.1203	2.98337	1146	43.19
LmxM.05.0210	protein_coding	hypothetical protein, conserved	17.4434	1.69932	3.83156	0.426803	19.6726	2.24297	21.5604	2.75158	4425	11.12
LmxM.31.0190	protein_coding	hypothetical protein, conserved	17.0367	0.578118	6.11209	0.313052	21.9062	0.251684	25.4027	1.55661	2307	9.75
LmxM.15.1470	protein_coding	ribosomal protein S6, putative	376.268	19.9718	191.277	12.1696	603.006	3.79629	603.075	123.645	381	96.06
LmxM.23.1267	protein_coding	hypothetical protein, unknown function	59.3033	5.97359	38.1606	0.411856	48.7336	6.72539	46.1311	4.23103	1170	75.38
LmxM.28.1850	protein_coding	C-terminal motor kinesin, putative	15.1052	1.87941	9.26883	0.306429	15.6778	1.8293	18.3431	4.1532	2898	35.4
LmxM.16.1400	protein_coding	trafficking protein particle complex subunit- like protein	112.502	5.36784	81.0301	2.00115	63.2004	15.3838	73.1304	8.44778	591	81.22
LmxM.09.0040	protein_coding	N-acetylglucosaminyl-phosphatidylinositol deacetylase	39.8604	0.464972	42.7552	1.2211	47.6963	8.05486	44.6167	4.82037	750	92
LmxM.24.1230	protein_coding	hypothetical protein, conserved	22.9916	0.678367	17.7453	1.30981	20.9851	1.73688	25.1319	1.94103	1866	14.97
LmxM.31.2240	protein_coding	methionyl-tRNA formyltransferase, putative	18.1804	0.87603	11.4093	1.82198	17.3536	3.54589	20.5844	4.30717	2955	10.05
LmxM.03.0030	protein_coding	D-3-phosphoglycerate dehydrogenase-like protein	31.8118	5.36912	55.9082	1.07213	54.7667	5.39982	37.1287	1.02421	1224	96.81
LmxM.10.0580	protein_coding	hypothetical protein, conserved	21.6331	1.66437	23.1239	1.03752	20.8561	1.13128	22.9728	0.797061	2421	16.81
LmxM.32.0310	protein_coding	ATP-binding cassette sub-family F member 1, putative (ABCF1)	36.6679	2.68791	31.0254	0.545589	50.4047	3.99092	50.3811	5.16467	2007	84.01
LmxM.30.3035	protein_coding	mu-adaptin 4, putative (pseudogene)	55.7886	8.56279	37.3051	3.02924	46.0636	2.78826	63.2432	6.46907	1026	21.05
LmxM.33.1200	protein_coding	hypothetical protein, conserved	54.1324	18.1955	43.0908	5.67029	32.8048	3.49787	45.8505	3.21568	378	10.64
LmxM.13.1010	protein_coding	hypothetical protein, conserved	22.2381	3.05321	18.0893	0.859473	15.8007	5.66396	21.6436	0.773669	984	17.06
LmxM.19.0420	protein_coding	DNA-directed RNA polymerase III subunit C11, putative (RPC11)	30.9887	10.8855	23.4256	1.26484	30.5245	4.72079	23.3825	5.82063	456	98.03
LmxM.32.2680	protein_coding	hypothetical protein, conserved	17.419	2.56201	10.7471	0.0815202	13.4075	1.12829	16.7264	3.28852	2505	7.78
LmxM.19.0520	protein_coding	hypothetical protein, conserved	22.8747	5.08801	43.7638	1.96717	15.4151	1.81265	24.2553	5.18813	1710	15.18
LmxM.36.3130	protein_coding	cyclophilin-like protein	77.2448	5.35329	63.2563	4.70695	65.1455	5.18637	60.9189	4.00169	666	82.88
LmxM.33.3730	protein_coding	hypothetical protein, conserved	26.9451	6.15004	19.6126	1.74411	16.8385	1.35004	22.9366	2.87688	1023	69.21
LmxM.24.1750	protein_coding	hypothetical protein, conserved	44.8737	2.01271	24.2155	0.987845	32.2779	1.20841	39.4904	2.51999	2238	12.06
LmxM.36.4960	protein_coding	hypothetical protein, unknown function	15.0064	0.947583	13.5199	1.10144	14.8895	1.4967	15.3529	2.03963	2934	13.6
LmxM.27.0580	protein_coding	hypothetical protein, conserved	20.3197	0.908468	14.8736	1.05044	15.0206	0.311048	19.571	2.33719	2094	24.79
LmxM.26.2480	protein_coding	phosphatidyltransferase, putative	88.5602	9.71445	64.4901	2.4638	91.7626	0.179493	104.029	13.5145	690	90.43
LmxM.25.0880	protein_coding	hypothetical protein, conserved	8.02422	0.567034	4.52782	0.994564	8.25646	0.354457	8.98024	3.55132	3960	8.41
LmxM.16.0220	protein_coding	hypothetical protein, unknown function	121.577	18.8927	116.779	8.03271	108.877	10.0094	106.991	6.5036	396	17.09
LmxM.27.1770	protein_coding	hypothetical protein, conserved	10.9364	3.22641	5.61786	0.277923	9.60279	2.42415	10.8729	3.2076	4179	11.7
LmxM.08_29.2820	protein_coding	hypothetical protein, conserved	22.2237	0.942068	23.721	3.62172	22.2326	1.96864	21.2853	4.04823	323	24.16
LmxM.36.4210	protein_coding	hypothetical protein, conserved	22.6752	2.10079	9.12109	0.238139	32.688	1.33097	41.6093	1.47705	2955	68.43
LmxM.22.1480	protein_coding	hypothetical protein, conserved	17.179	2.96404	11.2249	1.7206	25.2645	0.569337	19.2718	2.27734	750	60.4
LmxM.21.0827	protein_coding	hypothetical protein, conserved	40.3701	10.4175	25.4431	1.20169	26.1196	7.59433	33.9788	2.77017	645	8.21
LmxM.08_29.2440	protein_coding	hypothetical protein, conserved	6.01384	3.0299	10.9263	0.39206	8.40014	2.90366	9.80387	3.22012	2145	39.86
LmxM.01.0400	protein_coding	hypothetical protein, conserved	9.43573	1.5844	3.32731	0.0492846	7.79286	1.07227	7.85548	2.81959	1662	14.99
LmxM.36.4580	protein_coding	hypothetical protein, conserved	15.2353	2.11311	5.22818	0.176176	33.9291	0.622214	42.1402	2.08613	1359	38.63
LmxM.34.2920	protein_coding	hypothetical protein, conserved	7.33872	1.9214	6.61835	0.0770421	8.84159	0.566048	8.97378	4.02327	3522	12.52
LmxM.17.0990	protein_coding	hypothetical protein, conserved	7.55068	1.28308	2.64472	0.807154	13.8211	0.706899	9.45748	2.46531	19404	1.69
LmxM.09.0460	protein_coding	hypothetical protein, conserved	14.2809	2.29808	4.58407	0.616125	16.2103	0.580713	16.5118	3.32653	8751	6.68
LmxM.31.3210	protein_coding	hypothetical protein, conserved	28.7529	2.97243	34.5171	1.49724	30.5704	2.01362	35.3504	5.83649	657	93.15
LmxM.31.1550	protein_coding	hypothetical protein, conserved	12.043	1.62468	10.6815	1.46348	10.3005	1.10777	7.82235	2.53629	1197	38.6
LmxM.22.0820	protein_coding	hypothetical protein, conserved	13.1507	1.94111	7.43345	0.907688	14.523	1.12741	14.3937	2.04396	2805	20.75
LmxM.05.0280	protein_coding	protein tyrosine phosphatase, putative	61.474	5.30213	62.8987	4.97944	53.3175	5.12991	60.4899	2.16247	675	91.56
LmxM.25.0440	protein_coding	transcription factor IIIb, putative	42.9538	1.44396	33.1543	4.25845	33.5742	0.876334	38.1788	2.06331	2112	50
LmxM.31.2640	protein_coding	cystathionine beta-lyase, putative	18.6208	10.629	56.9576	2.50882	48.0113	7.93041	52.5508	7.57181	1200	83.25
LmxM.05.1080a	protein_coding	MORN repeat-containing protein (fragment)	9.9863	1.55688	9.92521	0.566325	10.5605	3.29229	12.1771	1.69681	495	24.8
LmxM.20.0410	protein_coding	conserved protein, unknown function	11.9038	0.269206	4.73865	0.1112	11.3952	0.216382	13.4034	2.32201	4032	59.63
LmxM.34.5190	protein_coding	NIMA-related kinase, putative	11.423	4.90693	11.6257	0.873611	13.6238	3.10267	13.2468	3.20086	1437	52.82
LmxM.04.0010	protein_coding	calcium-translocating P-type ATPase	35.1728	4.13088	56.369	1.10315	40.8031	1.30796	38.6189	1.60151	3042	96.06
LmxM.32.0295	protein_coding	autophagocytosis protein, putative	50.501	7.78384	54.4136	2.79061	53.3806	0.903232	48.8815	10.9777	828	41.3
LmxM.08.1040	protein_coding	unspecified product	933.75	43.8549	239.879	7.76302	1964.58	247.8	1753.36	397.352	1512	76.79
LmxM.34.4710	protein_coding	hypothetical protein, conserved	22.9974	2.94202	29.1422	0.177123	35.4204	1.9531	26.781	0.758437	2172	96.55
LmxM.29.0660	protein_coding	hypothetical protein, conserved	15.8666	4.48522	14.0327	0.773633	26.9782	1.78066	21.0433	3.89028	2220	56.89
LmxM.19.0710	protein_coding	glycosomal malate dehydrogenase	435.406	34.591	309.611	0.859114	138.759	5.38519	160.616	11.6944	969	98.14
LmxM.33.1920a	protein_coding	amastin-like surface protein, putative	19.9034	1.82321	4.21061	0.908345	55.4563	0.54549	34.2734	2.64332	576	36.98
LmxM.17.0085	protein_coding	elongation factor 1-alpha	720.646	60.8863	588.259	9.21048	580.887	24.4635	551.477	92.7453	1234	99.92
LmxM.27.0430	protein_coding	hypothetical protein, conserved	4.08248	0.616422	4.93194	0.0656344	9.21431	1.00559	5.4228	2.28246	1833	38.46
LmxM.21.0823	protein_coding	hypothetical protein, conserved	14.2675	2.09553	4.57722	0.188349	15.0376	0.666631	18.137	4.69061	2955	21.93
LmxM.29.2730	protein_coding	hypothetical protein, conserved	25.4275	2.5179	18.0843	1.20679	21.6915	0.74214	27.3128	3.03418	2643	27.36
LmxM.08.0250	protein_coding	hypothetical protein, conserved	104.994	16.1256	66.8298	15.4791	61.8311	3.37662	70.9939	10.2925	342	29.55
LmxM.34.3890	protein_coding	calmodulin-like protein	73.8185	22.1963	77.3907	10.9397	66.2373	21.8804	50.0301	7.21392	420	90
LmxM.28.1990	protein_coding	hypothetical protein, conserved	23.6531	7.98614	22.1542	0.950341	24.0657	4.92878	26.3512	5.61652	2262	38.99
LmxM.13.0180	protein_coding	hypothetical protein, conserved	38.6205	4.35234	17.4933	0.78354	29.2743	0.686583	37.6001	5.38551	1392	34.79
LmxM.11.0880	protein_coding	hypothetical protein, conserved	46.2341	5.61118	43.6096	1.03116	51.4406	2.58245	44.5917	2.31331	987	69.6
LmxM.29.1610	protein_coding	ferric reductase transmembrane protein, putative (FR1)	5.62873	1.77992	5.9236	0.563277	14.4958	1.52782	11.2478	2.38424	3249	26.87
LmxM.19.1070	protein_coding	hypothetical protein, conserved	23.9666	2.92344	17.0307	3.11184	19.4377	1.57148	22.1168	4.31465	2895	5.49
LmxM.25.2320	protein_coding	hypothetical protein, conserved	54.6998	15.5045	41.3525	2.87305	35.2899	1.50553	41.0944	7.87882	438	14.47
LmxM.16.0390	protein_coding	hypothetical protein, conserved	22.3685	1.74438	17.602	1.26191	23.4436	1.65278	28.7201	2.30422	2937	15.02
LmxM.15.0800	protein_coding	hypothetical protein, conserved	19.7866	2.01175	8.05538	0.289891	24.5388	0.352942	24.5399	3.98398	6228	26.16
LmxM.36.4470	protein_coding	chaperone protein DNAj, putative	28.1738	2.54789	22.8751	0.255784	29.4233	2.91086	26.1544	1.1916	828	83.33
LmxM.20.1680	protein_coding	Peptidase C50 separase, putative	21.378	1.88766	11.0661	0.792353	22.2093	1.82127	26.0006	5.19713	3840	19.77
LmxM.23.1500	protein_coding	hypothetical protein, conserved	10.0232	1.71745	4.19531	0.203198	7.88837	0.590585	7.5416	1.66349	1407	45.37
LmxM.29.0690	protein_coding	40S ribosomal protein S30, putative	1205.99	191.756	1509.46	82.648	1041.89	77.4634	1000.44	316.484	201	91.04
LmxM.36.0060	protein_coding	L-ribulokinase, putative	42.0887	6.57852	26.6052	5.01065	48.1828	5.01823	43.5858	4.77464	1692	97.7
LmxM.36.2510	protein_coding	nucleoporin interacting component (NUP93), putative	21.8656	2.26713	23.6533	2.52599	22.9766	2.26393	23.5833	2.24051	2703	15.09
LmxM.36.5070	protein_coding	hypothetical protein, conserved	13.8967	1.8574	7.67048	0.289796	14.6143	0.312599	13.1292	3.45355	1182	23.61
LmxM.08_29.1290	protein_coding	hypothetical protein, conserved	85.9151	22.645	86.7453	6.79577	72.31	1.39528	89.5482	6.05498	357	16.47
LmxM.29.1540	protein_coding	phosphopantothenoylcysteine decarboxylase, putative (PPCDC)	20.104	4.0289	20.8523	2.57259	25.905	2.08137	23.338	0.996986	978	44.17
LmxM.26.1800	protein_coding	hypothetical protein, conserved	20.9376	1.88522	16.12	2.06487	25.8063	4.8934	26.5233	3.28394	855	42.11
LmxM.33.4260	protein_coding	Unc104-like kinesin, putative	9.44744	3.03607	8.48744	0.481342	14.2672	2.60791	13.5183	3.1445	4425	29.15
LmxM.05.0150	protein_coding	hypothetical protein, conserved	21.177	2.89538	14.75	0.675402	11.5585	0.0743438	13.4378	4.33875	1329	65.69
LmxM.27.0090	protein_coding	cytochrome p450-like protein	45.3076	0.791245	57.4907	2.34684	47.144	6.33282	51.8513	2.9146	1779	65.26
LmxM.28.1770	protein_coding	hypothetical protein, conserved	32.3069	5.71385	19.1343	0.958219	26.5355	0.734586	26.0755	7.3212	891	33.67
LmxM.22.1280	protein_coding	hypothetical protein, unknown function	22.9685	2.9307	26.3407	1.6244	22.336	1.00794	25.0951	4.07783	1170	11.52
LmxM.17.0670	protein_coding	protein kinase, putative	5.87925	1.33297	15.2411	1.24229	9.7861	2.76722	9.11404	2.75591	5031	11.45
LmxM.33.3910	protein_coding	hypothetical protein, conserved	186.33	14.2679	104.314	5.60938	171.629	3.82732	183.111	36.0235	294	51.02
LmxM.32.1540	protein_coding	elongation factor 1-gamma, putative	44.0051	2.32587	39.2574	2.49478	40.7916	1.86202	34.0018	3.70295	663	99.55
LmxM.27.0850	protein_coding	hypothetical protein, conserved	20.1953	3.5408	13.75	1.98134	21.1505	2.15023	23.6145	3.10644	1785	33.69
LmxM.36.2760	protein_coding	hypothetical protein, conserved	14.2817	7.14089	24.9698	0.59636	8.63282	3.68751	9.31998	2.90303	1779	69.98
LmxM.33.3955	protein_coding	hypothetical protein, conserved	26.2441	6.26464	14.3811	0.0817012	30.3185	9.12106	12.4897	2.2919	285	36.84
LmxM.20.0220	protein_coding	hypothetical protein, conserved	8.16966	1.77215	4.32413	0.509034	12.0567	2.49919	13.2775	1.88272	2850	31.53
LmxM.29.1580	protein_coding	hypothetical protein, conserved	22.954	2.03284	15.1983	3.6298	27.8103	5.0128	26.3744	3.33133	2532	13.03
LmxM.13.0840	protein_coding	hypothetical protein, unknown function	19.0933	1.57328	8.20718	0.949657	17.0387	2.80085	17.6095	4.00252	3429	5.6
LmxM.06.1060	protein_coding	hypothetical protein, conserved	18.8917	2.20413	11.3453	2.06705	11.2584	2.38234	20.7787	5.54488	1005	23.28
LmxM.13.1280	protein_coding	XPA-interacting protein, putative	46.918	1.25712	43.7405	0.904172	41.7885	0.677951	50.2699	7.0023	984	80.18
LmxM.16.1540	protein_coding	DNA polymerase I alpha catalytic subunit, putative	6.12145	1.38745	5.38059	0.72097	12.977	1.12564	9.8887	2.08201	4023	72.86
LmxM.14.1310	protein_coding	hypothetical protein, conserved	15.2793	1.05585	10.9325	1.77992	7.73006	1.28916	14.4885	2.7178	1092	25.38
LmxM.11.0210	protein_coding	acidocalcisomal pyrophosphatase	20.3758	2.457	20.6293	0.185837	25.2104	4.50442	26.6868	1.26694	1332	52.93
LmxM.36.3250	protein_coding	hypothetical protein, conserved	13.6686	0.714645	11.4618	1.66937	13.0675	0.408839	13.4602	1.98119	1548	14.73
LmxM.05.1215	protein_coding	surface antigen-like protein	19.1015	7.12597	40.4901	2.37226	15.5644	2.05204	18.5373	2.66923	855	61.4
LmxM.32.2370	protein_coding	hypothetical protein, conserved	34.929	1.49947	24.1609	0.50851	40.9383	1.57134	38.2587	2.46975	1692	15.78
LmxM.10.1220	protein_coding	hypothetical protein, conserved	38.0164	3.89238	36.2934	1.74918	36.5263	3.25617	32.4976	2.43763	921	35.83
LmxM.11:ncRNA:rfamscan:336649-336823	non_protein_coding	unspecified product	81.9152	32.8043	65.4996	44.9309	115.969	33.9558	113.929	26.7873	175	42.37
LmxM.21.0530	protein_coding	hypothetical protein, conserved	8.15598	1.48012	3.47675	0.470459	5.8328	0.0199744	7.37865	3.19554	3456	33.16
LmxM.01.0160	protein_coding	hypothetical protein, conserved	614.842	97.7661	414.964	14.196	385.481	100.592	527.232	53.6307	243	69.14
LmxM.33.3080	protein_coding	exosome subunit rrp6p homologue, putative	21.8834	0.48793	18.3575	0.738236	29.0807	2.19122	28.1565	0.916682	2232	84.68
LmxM.14.1230	protein_coding	hypothetical protein, unknown function	24.056	1.84152	19.7325	1.15045	18.715	1.66313	24.0716	4.8699	1710	15.48
LmxM.01.0290	protein_coding	hypothetical protein, conserved	52.7987	5.41229	40.8448	3.26821	50.2304	14.0484	47.4194	7.05298	519	41.75
LmxM.34.2200	protein_coding	RNA-binding protein, putative	4.16197	2.04844	3.50331	0.146997	9.11742	2.79229	5.85035	1.50075	825	88.36
LmxM.33.4590	protein_coding	hypothetical protein, conserved	11.9412	1.58934	8.12359	0.837322	15.5844	0.080415	13.4824	3.58014	1077	52.05
LmxM.34.0300	protein_coding	hypothetical protein, conserved	42.3654	4.46529	38.065	4.47471	35.1947	2.02974	43.1677	4.18103	999	23.61
LmxM.31.0370	protein_coding	hypothetical protein, conserved	26.4072	2.04893	22.2169	0.728343	24.1097	2.39841	26.8755	4.11032	2682	44.3
LmxM.10.0740	protein_coding	hypothetical protein, conserved	110.599	6.66092	92.8268	0.0241788	118.449	25.0872	104.565	6.17088	369	45.74
LmxM.34.4530	protein_coding	hypothetical protein, conserved	24.9223	1.26212	16.0514	0.609229	18.485	1.90669	24.1886	2.89882	2151	17.85
LmxM.08.1222	protein_coding	hypothetical protein, conserved	542.46	23.9528	370.907	26.79	322.385	22.7588	613.107	102.8	300	52.25
LmxM.08.0420	protein_coding	hypothetical protein,conserved	14.2432	2.58639	4.98563	0.0493306	18.1398	1.32092	16.43	2.81539	5883	6.68
LmxM.36.1760	protein_coding	aldehyde dehydrogenase, putative	38.594	0.38309	32.9401	4.05199	31.6921	3.01999	43.8491	1.8306	1530	91.76
LmxM.09.1450	protein_coding	hypothetical protein, conserved	30.9454	7.8064	21.3812	3.59417	28.6592	5.02846	21.5568	4.16602	396	68.18
LmxM.31.0340	protein_coding	hypothetical protein, conserved	19.9105	1.40533	14.6304	1.36626	20.0547	1.32276	23.1427	2.12979	1962	20.27
LmxM.05.0900	protein_coding	surface antigen-like protein	27.3458	3.03897	19.5738	0.400653	13.79	5.7669	13.2798	1.77321	861	58.19
LmxM.36.2720	protein_coding	hypothetical protein, conserved	20.933	3.93178	20.6087	2.22683	26.4785	1.44305	24.7613	3.25957	2817	19.17
LmxM.36.5640	protein_coding	hypothetical protein, conserved	12.3583	1.06371	8.46397	0.619158	15.1404	0.373831	14.3774	4.12016	1485	22.63
LmxM.28.0520	protein_coding	protein kinase, putative	13.8358	0.546422	29.6824	4.39066	28.1211	4.7859	19.1398	4.5181	906	90.73
LmxM.31.2690	protein_coding	ribosomal protein L27, putative	2376.3	118.383	2493.07	36.9159	2168.56	81.9308	3070.07	472.827	405	99.26
LmxM.29.0250	protein_coding	ubiquitin hydrolase, putative	36.4635	3.82529	28.5821	1.68258	44.4596	0.770845	43.5524	3.87912	3384	20.48
LmxM.14.1340	protein_coding	delta-6 fatty acid desaturase, putative	29.7325	1.85081	18.4717	2.11504	45.9223	1.29394	38.2942	2.61157	1245	96.39
LmxM.36.2960	protein_coding	hypothetical protein, conserved	110.969	32.2743	91.1587	12.3676	76.4465	3.25377	89.5192	5.87141	399	13.97
LmxM.24.1390	protein_coding	hypothetical protein, conserved	35.982	1.98467	34.3399	0.818721	36.1859	6.269	44.5725	4.35759	1005	42.09
LmxM.26.1140	protein_coding	hypothetical protein, conserved	55.6759	4.45903	51.5612	3.40294	45.5755	1.77337	57.1	7.80264	1611	30.35
LmxM.24.1436	protein_coding	hypothetical protein, conserved	28.1259	0.186778	22.207	1.28316	29.1418	0.413753	29.8052	1.70091	1278	28.87
LmxM.29.0340	protein_coding	KU80 protein, putative	48.514	3.28939	27.537	0.603408	39.9164	0.503749	45.1287	3.68726	2397	97.37
LmxM.28.2660	protein_coding	hypothetical protein, conserved	67.2562	14.6887	69.2888	10.9363	77.399	24.3089	62.081	10.8657	441	85.71
LmxM.07.0030	protein_coding	hypothetical protein, conserved	29.2241	6.06633	19.3216	4.5391	31.839	1.45339	23.0379	6.41805	456	86.18
LmxM.26.0170	protein_coding	60S ribosomal protein L7, putative	3372.34	366.211	3973.15	3.23046	2506.33	173.865	3292.04	527.087	759	75.49
LmxM.08_29.0440	protein_coding	hypothetical protein, conserved	41.5739	11.2311	39.967	0.137746	32.5788	5.60906	36.7787	4.41026	1143	74.02
LmxM.36.2770	protein_coding	hypothetical protein, conserved	20.2087	1.53382	21.8722	0.731806	20.545	1.07619	23.1457	3.33506	2241	9.24
LmxM.27.0260	protein_coding	hypothetical protein, conserved	40.0497	6.2405	41.4785	1.7803	32.2219	0.131259	30.6814	1.28646	987	50.46
LmxM.06.0030	protein_coding	hypothetical protein, conserved	34.1184	18.3305	23.931	1.0613	63.5158	11.3774	26.6726	5.95824	2022	42.58
LmxM.15.0595	protein_coding	hypothetical protein, conserved	7.08968	0.424099	3.2973	0.316457	8.28979	0.474523	7.67778	2.50915	5214	27.34
LmxM.08_29.0190	protein_coding	hypothetical protein, conserved	24.5813	6.0863	20.4459	0.536502	32.8065	1.23788	32.0179	4.57062	3060	34.64
LmxM.21.0100	protein_coding	hypothetical protein, conserved	32.3562	4.99593	22.2096	0.454849	32.6106	3.86331	31.8644	6.52232	456	28.95
LmxM.03.0970	protein_coding	hypothetical protein, conserved	47.0985	5.68427	74.9647	9.09733	36.8088	1.64317	30.8793	2.59986	978	61.35
LmxM.33.4290	protein_coding	nucleolar protein family a, putative	26.3809	2.96486	12.1969	0.544201	28.3743	0.596837	21.23	3.71151	699	41.63
LmxM.29.3460	protein_coding	zinc-binding protein (Yippee), putative	116.099	20.9615	56.024	4.98024	53.2746	0.328764	56.2369	2.66207	435	56.55
LmxM.32.2580	protein_coding	hypothetical protein, conserved	74.7596	25.5443	60.6335	9.63376	94.7384	8.33004	67.8761	15.1589	300	39.21
LmxM.10.0185	protein_coding	hypothetical protein	15.4275	5.40435	19.6879	0.99724	11.5807	5.74136	13.2761	1.64635	324	28.92
LmxM.32.2130	protein_coding	hypothetical protein, conserved	6.04087	1.20607	5.24957	0.996564	11.5845	2.80479	8.84135	1.9119	2772	52.76
LmxM.29.2520	protein_coding	hypothetical protein, conserved	14.7664	1.8273	11.335	0.618525	21.1492	0.440348	21.3836	9.09949	1050	52
LmxM.22.0770	protein_coding	NADH-cytochrome b5 reductase, putative	111.111	10.8569	113.277	5.01493	96.9516	8.6464	91.5088	6.93685	870	98.28
LmxM.08_29.0865	protein_coding	hypothetical protein, conserved	87.0256	12.6699	76.7015	1.30864	43.3476	10.9672	37.7328	3.21224	345	76.52
LmxM.34.5200	protein_coding	hypothetical protein, conserved	30.8053	11.5861	48.1605	1.46092	120.979	26.8908	85.15	17.433	774	81.78
LmxM.30.0790	protein_coding	c2 domain protein, putative	25.1314	3.19719	24.6741	0.488975	36.6378	5.42132	27.7177	3.72105	834	46.04
LmxM.28.2610	protein_coding	hypothetical protein, conserved	8.05164	1.56715	3.91728	0.590878	7.4646	2.2994	8.51028	2.66309	5268	23.35
LmxM.24.0590	protein_coding	hypothetical protein, unknown function	6.82923	1.17014	6.55906	1.26595	7.66299	1.27633	8.96261	2.13958	2064	7.98
LmxM.31.2998	protein_coding	hypothetical protein, conserved (pseudogene)	47.4023	4.36886	65.8534	0.493739	51.9755	8.6562	56.0389	6.04532	1182	39.59
LmxM.13.1500	protein_coding	hypothetical protein, conserved	22.2556	2.01732	14.4577	2.40682	22.104	4.37552	25.4741	4.51372	3123	23.15
LmxM.03.0200	protein_coding	delta-1-pyrroline-5-carboxylate dehydrogenase, putative	46.9646	1.89854	36.013	0.0571943	48.0865	5.13699	58.7012	0.978923	1617	98.7
LmxM.14.0890	protein_coding	hypothetical protein, conserved	14.1486	0.869161	14.4197	0.610247	17.497	1.93775	21.1331	2.29086	1986	14.2
LmxM.05.0790	protein_coding	hypothetical protein, conserved	19.5269	3.09897	11.6761	1.45725	14.1923	2.46167	17.6605	0.347752	1170	15.9
LmxM.34.4510	protein_coding	hypothetical protein, conserved	60.2823	8.53806	61.4951	0.700275	44.212	4.7819	56.9385	2.16203	696	29.61
LmxM.08.0930	protein_coding	protein kinase, putative	9.26971	2.60756	9.30999	0.0979456	12.2298	1.55875	14.7222	2.68752	3483	24.98
LmxM.08_29.1330	protein_coding	serine/threonine-protein kinase, putative	13.9657	0.713398	9.58357	0.683139	11.656	2.97276	11.3452	4.37544	1761	69.68
LmxM.18.0490	protein_coding	hypothetical protein, conserved	51.3402	5.51332	37.3478	1.25554	43.0755	6.59675	43.667	3.26625	867	31.49
LmxM.34.3210	protein_coding	hypothetical protein, conserved	9.62747	1.83255	6.59743	0.123534	15.1079	0.699354	13.4661	4.49275	1995	44.06
LmxM.30.0450a	protein_coding	unspecified product	4.99862	0.526233	1.57165	0.50438	6.11829	0.405279	7.10984	0.628774	636	21.23
LmxM.24.0100	protein_coding	hypothetical protein, conserved	32.8413	3.81314	40.4084	1.63213	27.8515	2.50764	23.5765	7.29724	840	74.64
LmxM.36.0530	protein_coding	protein phosphatase 2C-like protein	56.9346	1.92465	60.1009	5.25828	54.1933	6.21244	37.5634	6.39106	897	97.32
LmxM.26.1210	protein_coding	aldo/keto reductase, putative	40.5827	1.8052	39.2348	0.318703	29.9469	0.613701	40.9186	4.87439	1245	35.42
LmxM.33.3290	protein_coding	hypothetical protein, conserved	39.5852	0.925524	39.6777	1.69193	28.6136	1.6633	38.0157	5.18245	1434	68.19
LmxM.04.0780	protein_coding	heat shock protein, putative	35.9479	6.34964	22.9689	1.09486	31.2236	4.55249	36.8706	5.87962	1476	58.62
LmxM.30.2500	protein_coding	adrenodoxin-like protein	68.7926	19.3825	71.8862	1.30436	35.0688	14.6181	50.0949	5.02051	426	72.54
LmxM.24.2070	protein_coding	40S ribosomal protein S8, putative	1056.37	185.751	964.115	110.343	776.393	21.1939	856.286	24.5031	657	99.54
LmxM.30.0550	protein_coding	hypothetical protein, conserved	16.9362	2.87883	11.1361	0.624275	18.829	1.41146	21.4777	3.68865	3735	21.93
LmxM.36.0630	protein_coding	hypothetical protein, conserved	14.19	3.56451	8.51625	3.05738	12.5725	1.96643	12.0109	2.63255	567	42.98
LmxM.23.0520	protein_coding	hypothetical protein, conserved	17.666	2.86993	8.15202	0.191938	14.6147	1.76546	17.2245	2.00276	1065	7.99
LmxM.34.2250	protein_coding	hypothetical protein, conserved	5.51587	1.13297	2.08667	0.194072	6.29226	0.733154	5.28437	2.54422	8802	4.74
LmxM.25.0750	protein_coding	protein phosphatase, putative	10.921	5.84223	18.7321	0.0449564	24.0927	5.95003	19.6099	3.52378	1221	69.53
LmxM.11.0660	protein_coding	Protein Associated with Differentiation, putative	14.1709	2.04342	17.6517	0.189883	19.9134	0.321792	17.5032	1.42347	1962	27.98
LmxM.21.0680	protein_coding	histone deacetylase, putative	25.2943	2.13926	23.7887	0.696617	21.1914	2.26935	25.559	2.17028	1368	68.2
LmxM.04.1210	protein_coding	casein kinase I, putative	22.4155	10.6596	25.3795	0.849586	24.7979	1.81606	27.8581	6.40397	1107	78.86
LmxM.25.1560	protein_coding	protein kinase, putative	16.7139	0.732585	16.3715	1.67424	19.5863	1.84626	20.5625	4.66825	2592	30.9
LmxM.16.0500	protein_coding	hypothetical protein, unknown function	288.128	64.0044	189.981	2.70459	1179.07	152.922	864.301	28.5159	651	17.64
LmxM.12.0270	protein_coding	hypothetical protein, conserved	19.8216	4.46414	9.64771	2.64718	12.2426	1.41668	14.9793	1.80377	1641	9.69
LmxM.30.0830	protein_coding	triacylglycerol lipase-like protein	20.877	5.26224	19.9356	5.99986	13.6547	0.0246794	21.3432	4.73351	519	15.25
LmxM.29.3690	protein_coding	hypothetical protein, conserved	18.8235	5.63615	20.3961	0.537967	36.797	5.70207	27.4733	4.1529	1746	93.81
LmxM.08_29.1140	protein_coding	tryparedoxin-like protein	13.3927	4.66145	8.67068	1.38272	12.5565	0.166711	9.39644	3.12352	828	32.25
LmxM.31.2350	protein_coding	hypothetical protein, conserved	14.9432	1.2223	9.54968	2.3424	12.9527	1.10281	14.138	1.66006	1890	25.42
LmxM.11:ncRNA:rfamscan:292364-292455	non_protein_coding	unspecified product	26176.9	15301.8	24395.7	4698.17	21827.8	8925.34	28773.6	7099.56	92	21.81
LmxM.04.0540	protein_coding	hypothetical protein, conserved	13.4113	1.03342	8.70159	1.25245	12.7789	0.0655134	14.9063	2.58629	1755	16.07
LmxM.23.0430	protein_coding	aldose 1-epimerase-like protein	19.0538	3.3807	14.4238	1.20636	25.5966	7.53308	23.0383	2.50335	1227	91.44
LmxM.26.0950	protein_coding	hypothetical protein, conserved	18.0945	1.2613	11.7728	0.0696189	20.5949	4.00745	18.7367	4.61637	1836	49.67
LmxM.29.0830	protein_coding	hypothetical protein, conserved	92.4924	9.39338	80.1881	10.1117	100.911	17.1325	104.124	23.4089	441	57.82
LmxM.33.0270	protein_coding	hypothetical protein, conserved	21.0117	1.31463	14.1758	1.39245	19.7873	3.67846	20.8789	4.03364	2385	8.68
LmxM.19.1347	protein_coding	membrane-bound O-acyltransferase, putative	10.67	1.33309	7.75537	1.25332	29.3416	3.09675	21.8931	0.952467	2265	61.59
LmxM.33.1340	protein_coding	hypothetical protein, conserved	6.96571	0.382164	3.94422	0.668202	9.18328	0.370791	8.86852	3.13649	3978	21.77
LmxM.15.0225	protein_coding	hypothetical protein, conserved	11.7512	2.86661	8.46023	1.66698	22.3035	0.745327	11.9701	2.33231	1044	94.25
LmxM.08_29.0290	protein_coding	unspecified product	18.7394	0.976341	12.6548	0.30982	19.2909	0.290313	18.251	1.75329	1149	40.73
LmxM.08_29.0420	protein_coding	hypothetical protein, conserved	24.2641	2.92349	19.3898	0.369786	22.1509	3.04951	20.8021	1.08258	1215	26.33
LmxM.09.1505	protein_coding	hypothetical protein, conserved	52.9448	4.72463	65.2121	2.98841	29.1159	2.84507	58.6909	9.51392	366	12.89
LmxM.24:ncRNA:rfamscan:433345-433509	non_protein_coding	unspecified product	28.1796	26.4435	24.2018	26.5032	47.0354	20.3564	37.8075	4.10369	165	9.34
LmxM.25.0890	protein_coding	hypothetical protein, conserved	20.5089	2.24947	17.5699	3.75633	14.8972	3.44028	21.6507	1.81207	756	33.33
LmxM.07.1070	protein_coding	RNA-editing complex protein, putative	41.7071	1.61555	25.1855	0.160892	26.3261	5.01182	34.7773	4.97483	1509	13.92
LmxM.31.1520	protein_coding	hypothetical protein, conserved	29.6054	2.32319	26.4995	3.87952	25.8694	2.47313	26.8347	2.19453	1575	11.56
LmxM.32.2080	protein_coding	hypothetical protein, conserved	11.9528	0.982591	3.67877	0.593027	12.9511	2.28465	13.3492	2.40113	3786	17.83
LmxM.34.0400b	protein_coding	unspecified product	1106.13	53.7353	1048.78	30.4673	798.535	18.3963	1077.02	163.959	795	80.75
LmxM.31.1080	protein_coding	hypothetical protein, conserved	22.7959	5.43913	30.2903	0.855649	30.3868	4.46766	24.5888	2.67824	567	9.81
LmxM.31.0640	protein_coding	phosphatase, putative	41.7579	8.73498	39.3327	0.264322	45.506	7.38654	41.6677	2.85164	1815	44.63
LmxM.06.1110	protein_coding	hypothetical protein, conserved	17.9497	3.73789	11.4816	1.68729	20.0765	1.92434	38.5129	9.74347	3279	8.23
LmxM.04.0030	protein_coding	cAMP-specific phosphodiesterase, putative	17.2565	3.01686	23.0163	0.555042	18.2237	2.18473	16.4935	2.9077	2004	31.89
LmxM.12.0690	protein_coding	hypothetical protein, conserved	48.4611	8.0516	39.8884	11.1384	42.0577	5.3993	38.8688	4.63339	501	26.35
LmxM.22.1640	protein_coding	hypothetical protein, conserved	196.507	28.4629	157.164	4.78451	285.655	69.4201	253.297	73.1511	312	52.88
LmxM.31.0130	protein_coding	hypothetical protein, conserved	74.6355	8.58669	64.1739	0.53517	69.0415	1.324	63.558	5.08333	720	6.54
LmxM.12.1180	protein_coding	hypothetical protein, conserved	25.5572	2.35799	10.4567	1.40024	27.748	2.27413	26.596	4.35573	2601	8.19
LmxM.15.0690	protein_coding	hypothetical protein, conserved	41.1575	2.39471	33.9872	0.109735	32.6096	2.03505	36.2335	3.7384	1476	94.31
LmxM.01.0200	protein_coding	hypothetical protein, conserved	46.9745	2.37201	23.4283	1.34403	27.5438	6.64516	37.9544	8.14734	897	20.07
LmxM.21.0835	protein_coding	hypothetical protein, conserved	18.8066	3.3875	13.32	1.52318	19.8164	4.49627	21.9971	2.29057	972	19.01
LmxM.06.0100	protein_coding	ATP-binding cassette protein subfamily G, member 3, putative (ABCG3)	16.0629	1.44019	7.57781	0.314448	21.4915	2.74411	9.37347	1.93381	747	24.5
LmxM.36.5400	protein_coding	mitochondrial chaperone BCS1, putative	27.6241	4.66725	18.9357	1.09073	26.6513	2.38802	31.0132	6.22489	1806	64.12
LmxM.22.1310	protein_coding	hypothetical protein, conserved	17.2492	4.08758	10.9824	1.41433	24.1553	1.03447	32.3995	6.84921	3429	14.56
LmxM.28.1070	protein_coding	hypothetical protein, conserved	10.6622	0.374107	5.83405	0.183706	8.87056	1.00762	9.50403	2.20953	4647	17.04
LmxM.13.0900	protein_coding	hypothetical protein, conserved	38.5621	4.11613	19.3228	2.1748	26.4157	0.325251	28.6318	0.930795	1722	7.89
LmxM.25.0270	protein_coding	hypothetical protein, conserved	26.8267	1.61059	18.1803	0.638997	26.7622	1.71011	27.1049	3.4397	3462	49.48
LmxM.09.1050	protein_coding	hypothetical protein, conserved	29.7477	2.17998	21.093	0.395628	36.6506	9.74172	32.16	5.60974	726	42.98
LmxM.06.1240	protein_coding	hypothetical protein, conserved	23.0375	0.969746	19.3166	0.639075	19.4473	0.724552	36.3641	4.54322	1488	89.72
LmxM.07.0420	protein_coding	hypothetical protein, conserved	187.568	17.8381	125.116	5.91814	127.628	0.0335741	125.959	10.7973	330	36.36
LmxM.16.1370	protein_coding	hypothetical protein, conserved	149.111	6.37117	60.2365	3.81655	162.808	27.1229	145.149	32.8373	327	57.8
LmxM.19.0630	protein_coding	histone H3 variant, putative	133.443	4.47136	108.015	7.31897	134.411	29.7978	124.101	12.6571	438	80.14
LmxM.26.1600	protein_coding	hypothetical protein, unknown function	25.3284	3.99823	32.7048	3.04556	18.5173	1.276	21.8968	3.11079	2001	33.56
LmxM.30.1220	protein_coding	Vacuolar proton pyrophosphatase 1, putative (VP1)	57.8024	22.2369	60.1885	1.68406	86.0252	4.58076	87.3029	6.34337	2409	91.16
LmxM.28.2710	protein_coding	hypothetical protein, conserved	42.4967	8.59533	29.9781	2.41099	33.6685	9.77637	38.5712	3.38563	843	61.57
LmxM.33.1810	protein_coding	tuzin-like protein	17.4641	4.51302	6.62044	1.10251	24.0254	5.97352	26.8486	8.31109	1245	45.3
LmxM.29.0730	protein_coding	co-chaperone GrpE, putative	34.3265	0.719638	19.5154	1.62002	60.6345	1.78938	38.4454	7.36537	660	77.73
LmxM.11.0240	protein_coding	proteasome alpha 7 subunit, putative	74.5087	7.56843	61.6576	1.95607	57.4324	4.85162	55.7344	6.50103	744	88.31
LmxM.21.0600	protein_coding	hypothetical protein, conserved	33.4017	1.75017	26.2287	0.635641	21.6155	0.172818	27.9204	3.16928	1347	38.75
LmxM.02.0710	protein_coding	ATP-dependent Clp protease subunit, heat shock protein 78 (HSP78), putative	44.4906	2.26625	26.1586	2.90521	52.0832	4.42458	55.9164	7.83475	2454	86.06
LmxM.36.1360	protein_coding	adenylate kinase, putative	10.7434	3.75672	16.6918	4.17175	11.7324	1.42955	14.2337	4.19524	663	97.29
LmxM.11.0990	protein_coding	adaptin-related protein-like protein	12.8034	0.335044	5.43698	0.166394	15.8366	2.06144	18.0881	4.3968	2973	83.75
LmxM.18.1320	protein_coding	hypothetical protein, conserved	6.6594	2.23705	3.41089	0.155274	9.53742	2.86474	9.67381	3.33905	4413	18.23
LmxM.36.0890	protein_coding	eukaryotic translation initiation factor 6 (eIF-6), putative	56.4312	8.55654	44.9696	2.11756	97.5813	11.2853	80.5183	9.65467	750	99.6
LmxM.36.3690	protein_coding	hypothetical protein, conserved	17.5463	2.0817	14.8442	1.34709	19.3597	0.37166	20.5115	3.17029	3231	23.55
LmxM.25.2360	protein_coding	hypothetical protein, conserved	23.2879	0.475226	13.0257	0.822186	38.2019	1.88098	45.0788	5.30053	1722	62.37
LmxM.19.0180	protein_coding	mitogen-activated protein kinase 9, putative (MPK9)	8.74209	3.67052	10.674	1.5938	10.5475	0.0090842	11.0308	3.94921	1224	70.83
LmxM.36.3700	protein_coding	hypothetical protein, conserved	13.3442	7.71282	27.2189	0.970861	20.5835	1.80698	18.3039	2.86164	585	47.18
LmxM.31.1530	protein_coding	hypothetical protein, conserved	23.4656	2.32405	20.069	1.91059	27.1691	2.32261	21.0517	3.95253	630	12.01
LmxM.34.1050	protein_coding	protein kinase, putative	46.3685	10.6284	49.4541	1.35639	45.1166	5.50988	44.9844	4.73777	1491	62.58
LmxM.34.2100	protein_coding	hypothetical protein, conserved	23.2005	1.55626	17.705	0.257323	28.0656	0.345158	26.1928	2.82621	2169	31.26
LmxM.15.1380	protein_coding	nucleolar RNA binding protein, putative	121.893	3.4777	78.0119	6.10565	143.06	3.403	171.078	9.89221	1344	87.28
LmxM.32.1790	protein_coding	hypothetical protein, conserved	17.924	2.67161	16.4333	1.27285	26.2279	1.01754	21.2615	3.74789	762	44.88
LmxM.08.0800	protein_coding	amastin-like protein, putative	23.1741	6.83803	8.0189	0.0934477	68.4882	13.3463	50.2453	5.77646	528	38.64
LmxM.20.1420	protein_coding	hypothetical protein, conserved	8.68675	2.24639	3.65353	0.161457	10.1168	2.88123	9.23904	4.0551	3639	9.32
LmxM.18.0130	protein_coding	hypothetical protein, conserved	43.2567	5.78597	36.606	0.620842	45.7677	1.10946	40.2779	1.14288	2121	57.28
LmxM.21.1350	protein_coding	hypothetical protein, conserved	13.992	4.04091	23.4411	0.898413	20.3977	3.66935	21.2299	7.38546	4767	13.92
LmxM.25.0600	protein_coding	hypothetical protein, conserved	16.8432	1.34551	11.5193	0.20087	13.9858	7.29344	17.2191	5.61617	1248	14.34
LmxM.31.0610	protein_coding	hypothetical protein, conserved	21.4341	2.85327	11.7124	1.57097	10.1639	0.698733	11.7123	1.7222	1092	91.21
LmxM.33.1420	protein_coding	hypothetical protein, conserved	21.9965	4.74962	22.6521	1.14178	26.5717	4.2324	25.6084	5.76059	834	9.21
LmxM.25.2430	protein_coding	Xaa-Pro aminopeptidase, putative	16.5564	0.867993	14.5131	0.0949227	20.3185	1.61381	18.079	0.799898	1599	96.44
LmxM.34.0390	protein_coding	hypothetical protein, conserved	36.814	3.27043	20.067	3.0307	29.3313	3.20564	37.5834	3.04766	1644	5.46
LmxM.31.1495	protein_coding	hypothetical protein, conserved	49.7583	3.91505	37.5847	1.03908	35.2809	1.95603	45.7108	1.44506	1140	19.31
LmxM.15.1400	protein_coding	hypothetical protein, conserved	61.9399	5.81237	51.2726	0.985283	45.9641	4.15075	59.2609	7.70004	888	9.88
LmxM.36.6240	protein_coding	hypothetical protein, conserved	23.0497	1.69894	17.1927	1.28423	21.0582	2.55119	28.4026	5.24677	2217	22.19
LmxM.36.5320	protein_coding	hypothetical protein, conserved	35.1432	1.81183	29.2376	0.882329	30.5712	0.756265	38.1138	2.34442	1938	24.77
LmxM.27.1530	protein_coding	hypothetical protein, conserved	17.9389	6.72479	23.4002	1.42805	26.2732	0.760346	20.1575	9.52714	327	52.29
LmxM.10.1120	protein_coding	hypothetical protein, conserved	112.861	18.4237	82.8931	2.31406	46.5133	2.75021	63.6297	0.525666	420	21.3
LmxM.09.1550	protein_coding	hypothetical protein, conserved	49.0514	3.62237	53.6782	10.1972	31.1122	1.01194	36.249	7.64424	546	17.66
LmxM.12.0905	protein_coding	hypothetical protein	11.2056	4.33714	2.23418	0.708852	5.29753	0.879508	4.39689	2.26735	804	30.22
LmxM.08_29.0120	protein_coding	proteasome regulatory non-ATPase subunit, putative	34.817	2.40503	37.4947	2.16606	34.7875	1.8914	35.5861	1.86357	2730	99.45
LmxM.36.1720	protein_coding	hypothetical protein, conserved	12.1234	1.31731	4.7334	0.417883	17.9008	1.39952	15.3691	2.51493	13044	9.11
LmxM.28.1090	protein_coding	hypothetical protein, conserved	12.8536	1.51236	10.6131	1.83386	14.0957	0.392057	12.8153	3.51584	2616	13.76
LmxM.27.0140	protein_coding	hypothetical protein, conserved	20.3823	3.63996	31.5515	0.103877	22.4264	3.07861	18.7352	2.71148	732	9.23
LmxM.31.1130	protein_coding	hypothetical protein, conserved	7.62419	1.09656	5.63643	0.796608	14.4101	2.2713	11.9766	4.02624	4842	21.25
LmxM.22.1210	protein_coding	hypothetical protein, conserved	7.53122	1.27415	1.95756	0.0778892	9.39424	2.82184	8.3827	2.4615	4686	2.62
LmxM.15.0195	protein_coding	hypothetical protein, conserved	21.3767	2.43093	25.2439	0.171864	24.3081	0.711009	26.222	2.33094	1101	7.55
LmxM.32.1060	protein_coding	chloride channel protein, putative	13.1403	1.26436	8.37673	0.77182	15.8237	2.44618	16.0831	4.21269	2883	30.91
LmxM.21.0770	protein_coding	hypothetical protein, conserved	14.9311	5.08956	13.893	0.0100947	17.8069	4.11047	20.1089	7.51439	1494	44.58
LmxM.20.1580	protein_coding	hypothetical protein, conserved	22.1587	0.438409	22.8271	1.39247	27.3066	0.543499	29.9342	1.35771	3057	35.03
LmxM.29.1560	protein_coding	protein kinase, putative	18.3285	0.984375	13.0331	0.887227	24.6104	1.01992	24.2798	3.1328	3894	6.01
LmxM.32.1810	protein_coding	hypothetical protein, conserved	28.8835	1.96459	42.3913	0.572294	36.9477	2.6431	30.6288	4.09707	1167	4.77
LmxM.01.0490	protein_coding	long-chain-fatty-acid-CoA ligase, putative	29.9476	2.76853	15.334	0.624704	23.9195	1.52137	27.6327	3.65846	2097	82.55
LmxM.23.0670	protein_coding	oxidoreductase-like protein	25.1291	1.92542	27.5609	0.30539	23.0604	3.54062	21.9039	4.21092	1125	95.2
LmxM.32.1580	protein_coding	hypothetical protein, conserved	10.7411	0.453801	10.6171	1.46519	12.192	0.0314281	12.7769	2.76735	981	4.21
LmxM.27.1670	protein_coding	molybdopterin synthase sulphurylase-like protein, putative	36.1139	1.319	26.698	6.50196	33.3809	4.20612	39.2382	5.73476	1392	95.26
LmxM.19.0210	protein_coding	ADP,ATP carrier protein 1, mitochondrial precursor, putative (ANC1)	243.087	50.6501	287.664	1.90803	287.402	5.8504	248.069	31.3952	954	89.62
LmxM.29.1690	protein_coding	hypothetical protein, conserved	39.259	3.18889	39.1041	2.71254	35.7863	3.09677	32.4016	5.87903	1005	17.8
LmxM.34.2450	protein_coding	hypothetical protein, conserved	4.9094	1.58115	3.62597	0.520927	11.0625	2.81206	8.31798	2.10651	6921	7.15
LmxM.18.0180	protein_coding	hypothetical protein, unknown function	2.3841	1.70759	9.0141	0.0738969	3.11979	0.968077	5.18237	1.42252	1044	44.83
LmxM.34.2780	protein_coding	transporter-like protein	36.0638	12.8052	37.3422	4.5482	47.469	1.93727	44.5524	2.13201	2094	29.66
LmxM.36.1880	protein_coding	hypothetical protein, conserved	28.8165	2.24315	14.0073	0.290815	37.1499	0.786366	60.9896	5.66756	1905	57.17
LmxM.15.1490	protein_coding	hypothetical protein, conserved	11.6819	0.975145	19.0686	0.66996	14.6303	1.56701	11.9529	4.70077	1932	19.42
LmxM.34.2520	protein_coding	hypothetical protein, conserved	14.8804	0.350404	11.6383	0.796913	12.2389	1.76455	10.5694	2.90261	1182	39.09
LmxM.08_29.1050	protein_coding	KU70 protein, putative	19.3101	0.752759	12.4965	0.370877	14.0372	0.885665	17.0423	3.33384	2847	19.18
LmxM.34:ncRNA:rfamscan:1238489-1238647	non_protein_coding	unspecified product	20.5994	19.1946	33.0139	0.853567	34.4534	21.5225	16.3009	28.234	159	4.61
LmxM.32.2890	protein_coding	hypothetical protein, conserved	5.54189	2.04228	4.61077	0.148517	6.36946	1.53443	6.5275	1.83821	8235	10.02
LmxM.21.1500	protein_coding	hypothetical protein, conserved	40.2433	2.73756	40.9611	1.31477	26.7612	6.49662	40.4637	3.28233	1635	7.33
LmxM.33.0050	protein_coding	hypothetical protein, conserved	32.461	3.02751	33.6302	2.15748	52.76	5.52228	39.6804	4.28962	1761	71.04
LmxM.01.0230	protein_coding	hypothetical protein, conserved	113.794	9.39497	76.9045	0.614941	81.6814	4.73893	92.4165	6.02611	417	21.57
LmxM.25.2310	protein_coding	hypothetical protein, conserved	26.0722	0.227451	26.6025	1.75273	22.7456	0.165273	29.0206	3.32451	1734	15.57
LmxM.34.0160	protein_coding	hypothetical protein, conserved	7.9351	2.99997	6.36797	0.603659	18.8591	2.40202	15.2572	2.26847	837	19.23
LmxM.14.1280	protein_coding	hypothetical protein, conserved	12.704	1.06706	11.6621	1.96975	11.7858	0.130086	13.9525	4.83242	1737	9.67
LmxM.26.1040	protein_coding	hypothetical protein, conserved	31.3287	1.69547	19.1655	0.167398	39.3565	2.74638	39.227	2.38344	1650	46.18
LmxM.30.1470	protein_coding	hypothetical protein, unknown function	33.9546	1.41606	19.1694	1.04011	41.0698	1.97677	43.2354	1.32929	3144	9.81
LmxM.36.0535	protein_coding	small nuclear ribonucleaoprotein, putative	137.817	19.9559	101.827	14.0469	183.695	7.31093	149.938	47.5775	426	54.93
LmxM.31.3850	protein_coding	hypothetical protein, unknown function	21.894	0.886911	12.7991	2.62062	20.229	1.20883	24.4198	5.85751	876	17.25
LmxM.02.0560	protein_coding	hypothetical protein, unknown function	17.9968	0.596882	9.4325	0.665342	16.1182	2.62015	16.3604	4.0264	2544	10.26
LmxM.27.0010	protein_coding	hypothetical protein, conserved	9.16226	1.87393	9.51861	0.0860436	9.0647	1.03359	12.4056	2.44657	1125	9.48
LmxM.08_29.1500a	protein_coding	unspecified product	11.5721	4.48572	24.2306	4.08246	25.3545	0.815242	20.1593	3.47216	660	83.18
LmxM.08_29.1850	protein_coding	hypothetical protein, conserved	51.6815	5.686	28.804	2.6546	30.41	0.650093	43.0797	4.43293	843	37.72
LmxM.16.1580	protein_coding	kinesin, putative	12.2999	2.44556	12.5301	0.799975	18.1869	1.20707	18.5099	4.99944	3198	37.62
LmxM.36.6720	protein_coding	mitochondrial carrier protein, putative	62.8107	10.1974	45.3934	1.78838	49.7901	4.24954	54.7868	8.2904	600	36
LmxM.21.0055	protein_coding	hypothetical protein, conserved	33.3326	4.30063	32.098	2.81761	23.2419	0.823181	27.5954	2.70996	1482	3.56
LmxM.23.0510	protein_coding	hypothetical protein, conserved	77.1174	8.58236	54.2037	1.77015	129.36	13.5471	149.291	18.5929	297	7.89
LmxM.05.0490	protein_coding	hypothetical protein, conserved	16.5688	2.77793	13.8129	0.265596	20.3554	0.956722	19.6322	3.91087	504	9.21
LmxM.36.4170	protein_coding	oxidoreductase, putative	47.1701	3.84499	30.1581	1.22476	75.6551	3.81414	45.9505	5.38295	1023	98.53
LmxM.20.0530	protein_coding	conserved protein, unknown function	62.7612	12.7399	42.9349	3.28064	42.4582	1.19012	49.2071	11.1971	435	19.55
LmxM.36.1300	protein_coding	hypothetical protein, conserved	34.1252	4.19048	35.9116	1.65887	31.1742	0.53629	37.0893	3.63216	1845	17.07
LmxM.16.0600	protein_coding	histone H3, putative	1060.69	306.578	542.217	116.357	378.045	66.3323	426.742	53.7231	393	98.47
LmxM.27.1040	protein_coding	hypothetical protein, conserved	42.0544	4.94604	36.6423	1.40934	36.6217	2.38714	50.6424	6.7342	1260	15
LmxM.07.1110	protein_coding	hypothetical protein, conserved	42.5402	0.669998	30.8039	3.07091	50.0929	3.39953	43.3777	3.51659	1089	27.55
LmxM.26.0760	protein_coding	hypothetical protein, conserved	61.9707	14.7723	56.4835	4.93441	49.6832	5.35952	44.4935	12.8151	477	37.11
LmxM.07.1100	protein_coding	hypothetical protein, conserved	58.4147	13.4635	40.7615	0.727712	49.3337	2.48605	53.7911	7.87029	918	31.17
LmxM.28.1390	protein_coding	hypothetical protein, conserved	26.5084	7.14915	20.758	1.05363	33.0387	3.14346	27.7553	7.38106	1017	9.77
LmxM.34.1330	protein_coding	hypothetical protein, conserved	42.4815	0.323795	35.8722	1.43755	53.1932	2.27532	53.3427	5.62248	1692	25.35
LmxM.32.0470	protein_coding	deoxyribodipyrimidine photo-lyase, putative	13.0995	2.52175	8.48594	1.7719	16.2018	1.23919	16.0889	3.80786	1626	83.58
LmxM.12.0060	protein_coding	ribonuclease mar1	66.1199	7.60783	50.6302	3.72569	85.9969	2.69774	71.2806	18.1565	579	96.89
LmxM.25.0970	protein_coding	hypothetical protein, conserved	18.8499	1.31376	10.0439	2.40544	16.3328	2.83817	19.6115	5.12996	3666	16.53
LmxM.31.0150	protein_coding	hypothetical protein, conserved	21.187	2.22291	14.9502	0.556271	32.3868	0.326879	38.3986	1.9159	3000	70.1
LmxM.34.5290	protein_coding	p21 antigen protein	194.543	18.1073	166.632	21.1852	177.825	27.0719	126.624	14.6514	576	4.93
LmxM.30.3050	protein_coding	hypothetical protein, unknown function	204.796	28.1033	117.05	7.89468	129.268	3.18293	141.637	9.3806	525	96
LmxM.18.0060	protein_coding	hypothetical protein, conserved	29.8494	4.70226	26.2539	0.700562	34.7437	6.96409	38.7692	5.27569	474	3.91
LmxM.28.0190	protein_coding	hypothetical protein, unknown function	10.2014	4.18824	12.5778	0.811945	17.7457	1.7342	14.0439	4.05086	1554	27.41
LmxM.33.0260	protein_coding	hypothetical protein, conserved	92.7751	4.90293	123.34	20.8697	77.1936	15.99	92.4717	5.32883	321	38.32
LmxM.32.2290	protein_coding	protein kinase, putative	4.8612	1.47307	3.16803	0.112869	7.17359	0.767058	7.34427	2.59437	5943	10.2
LmxM.29.3220	protein_coding	hypothetical protein, conserved	28.4156	4.52398	65.0846	3.70018	33.5565	1.25577	34.1223	2.2661	1140	4.55
LmxM.36.4430	protein_coding	asparaginase-like protein	21.8885	2.40824	22.2217	2.13266	21.173	2.80155	25.4909	2.14172	1110	80.54
LmxM.02.0650	protein_coding	hypothetical protein, conserved	26.7934	6.07541	16.9005	1.4772	17.7216	3.60835	21.8113	6.99103	945	22.86
LmxM.09.0010	protein_coding	hypothetical protein, conserved	254.487	47.642	240.345	19.1616	252.3	16.4494	307.932	71.4806	324	13.45
LmxM.16.0880	protein_coding	hypothetical protein, conserved	19.6764	5.42196	11.9608	1.11955	20.9297	4.09117	18.3946	1.64	756	9.83
LmxM.33.2730	protein_coding	GPI transamidase subunit 16, putative (GPI16)	24.032	4.11118	24.6156	1.68159	24.2771	2.72089	49.9177	12.9844	2202	19.77
LmxM.29.2160	protein_coding	hypothetical protein, conserved	23.0265	2.24777	18.5426	1.04614	24.1302	0.639804	23.2825	1.01156	1947	4.53
LmxM.27.0970	protein_coding	ABC transporter, putative	6.91364	3.87777	6.88895	1.15767	13.9789	1.95664	12.23	2.65189	5532	33.62
LmxM.34.1080	protein_coding	hypothetical protein, conserved	25.8909	1.82535	16.3987	0.435034	20.3031	4.0543	25.4817	3.08039	1527	3.71
LmxM.32.3250	protein_coding	hypothetical protein, conserved	24.1846	2.53615	21.7737	1.09695	21.8012	0.934484	21.2322	1.8084	1161	58.91
LmxM.16.0070	protein_coding	hypothetical protein, conserved	48.028	4.84437	50.0481	0.540867	25.2802	0.134362	35.5083	1.24358	1200	13.57
LmxM.14.1311	protein_coding	hypothetical protein, conserved	15.2793	1.05585	10.9325	1.77992	7.73006	1.28916	14.4885	2.7178	1092	4.23
LmxM.32.3070partial	protein_coding	unspecified product	2.15824	1.53918	0.972179	0.0324809	1.36922	0.501861	1.05643	0.780612	2709	49.61
LmxM.31.3570	protein_coding	hypothetical protein, conserved	21.7691	1.08574	7.33021	0.299204	22.5609	0.848915	28.5199	5.06893	3699	13.03
LmxM.06.1140	protein_coding	hypothetical protein, conserved	16.0907	0.577408	18.096	2.03351	13.9122	0.257626	27.345	6.64338	2523	4.85
LmxM.31.2520	protein_coding	hypothetical protein, unknown function	7.20549	0.8545	4.21126	0.323011	7.28199	3.10166	5.8255	1.79451	2778	13.01
LmxM.21.1030	protein_coding	hypothetical protein, conserved	12.6411	1.12021	9.24773	2.16332	11.5833	1.99933	11.6248	3.58118	2451	10.77
LmxM.15.1207	protein_coding	60S acidic ribosomal protein P2	1738.68	217.859	1378.39	17.3068	1099.16	12.5909	1514.63	284.246	336	6.79
LmxM.09.1350	protein_coding	hypothetical protein, conserved	41.4523	4.4686	25.6571	0.8717	36.9505	6.35476	40.2734	7.4564	579	7.77
LmxM.34.4660	protein_coding	small nuclear RNA gene activation protein (SNAP) 50, putative	41.2762	3.02333	25.6244	0.900167	32.6187	3.08925	50.7443	2.46829	1293	43.85
LmxM.21.1700	protein_coding	proteasome alpha 2 subunit, putative	74.879	16.7423	114.42	2.27593	61.7299	3.16532	56.7487	5.98729	696	99.14
LmxM.24.1140	protein_coding	hypothetical protein, conserved	77.9054	7.19274	41.9969	0.408006	53.3225	10.1437	57.4121	5.65755	1143	30.97
LmxM.31.2870	protein_coding	phosphatidate cytidylyltransferase-like protein	10.6918	3.88339	12.5389	0.073339	24.5371	3.86605	19.4884	1.93547	1497	21.44
LmxM.16.1080	protein_coding	hypothetical protein, conserved	33.9233	2.8938	26.0007	3.61986	29.1244	1.00782	40.0508	3.55499	1941	13.14
LmxM.08.0890	protein_coding	mitochondrial DNA polymerase beta	9.24574	0.492735	9.49879	0.0955202	12.2045	0.865704	10.6976	2.1198	1131	95.49
LmxM.21.0825	protein_coding	plectin, putative	14.4093	3.1067	5.51036	1.38535	19.4976	2.76205	16.0088	3.24432	9969	18
LmxM.09.0530	protein_coding	leucine-rich repeat protein, putative	16.267	2.63732	15.5801	0.202407	14.8923	1.40694	14.9215	3.84149	2958	21.2
LmxM.14.1010	protein_coding	hypothetical protein, conserved	25.9103	0.830259	16.3442	1.95518	19.2937	0.149789	25.0492	3.46183	3051	8.91
LmxM.25.2030	protein_coding	hypothetical protein, conserved	17.7119	3.05849	17.6953	1.26422	19.8629	0.26169	18.1436	2.95233	1110	55.41
LmxM.17.1350	protein_coding	hypothetical protein, conserved	39.5012	3.00786	24.399	1.93748	45.1003	0.941646	58.8894	8.09482	540	41.67
LmxM.17.1410	protein_coding	zinc-finger protein ZPR1, putative	34.6273	0.715093	19.8893	1.44521	72.5604	2.31162	70.0932	12.9679	1494	79.52
LmxM.34.0570	protein_coding	hypothetical protein, conserved	15.5211	4.16874	10.4347	1.91749	16.8951	3.87746	21.3004	8.02658	6327	19.34
LmxM.08_29.2360	protein_coding	aspartyl aminopeptidase, putative	41.2822	3.8194	53.7386	5.49476	48.4815	4.01551	40.6456	0.846948	1362	97.36
LmxM.17.0450	protein_coding	hypothetical protein, conserved	8.75628	1.00426	3.69998	0.343083	11.6111	0.73492	13.4626	3.01598	4770	12.77
LmxM.05.0060	protein_coding	major vault protein, putative	32.1491	5.25842	30.1821	0.398015	25.7478	1.80703	31.1354	2.9772	2502	99.28
LmxM.29.2030	protein_coding	mannosyltransferase, putative	27.0034	2.20389	22.9236	0.860524	30.1341	2.36567	31.2806	1.31767	1299	86.14
LmxM.36.1750	protein_coding	hypothetical protein, conserved	22.1074	1.98996	14.831	0.644408	51.9036	1.18743	41.2423	2.68984	1635	10.83
LmxM.16.0530	protein_coding	dihydroorotate dehydrogenase, putative	78.3169	2.02675	45.5333	3.60583	64.2822	1.81009	90.2742	5.48461	942	99.04
LmxM.33.0440	protein_coding	ribosomal protein S25	2468.64	225.996	3443.07	142.64	2208.54	48.2419	2408.92	411.178	363	60.33
LmxM.07.0260	protein_coding	homoserine dehydrogenase-like protein	85.6249	5.1209	48.6166	7.23361	57.0402	15.1456	102.461	20.3141	1104	99.18
LmxM.13.0570	protein_coding	40S ribosomal protein S12, putative	6124.8	206.064	9627.39	421.527	3737.55	157.425	6467	716.241	426	80.28
LmxM.08_29.0680	protein_coding	Triple RNA binding domain protein 3 (TRRM3)	15.1465	0.748364	7.28885	0.611292	19.4164	2.23726	23.4554	2.60903	2319	10.87
LmxM.34.2390	protein_coding	hypothetical protein, conserved	23.9933	7.30693	15.1383	4.40517	16.6957	5.5081	21.2876	5.0143	459	37.91
LmxM.08_29.0790	protein_coding	hypothetical protein, conserved	19.2897	3.03703	8.16069	0.123869	22.8969	1.29933	25.2062	5.77236	4770	5.47
LmxM.34.3220	protein_coding	hypothetical protein, conserved	44.5995	0.0775149	54.4579	0.67872	33.5149	10.8709	29.4812	4.46976	507	9.21
LmxM.22.0530	protein_coding	hypothetical protein, conserved	22.6027	4.54417	11.9998	1.59451	12.8998	0.957017	16.7146	5.60576	1317	29.84
LmxM.21.1750	protein_coding	hypothetical protein, conserved	41.9957	5.26715	51.811	0.849937	44.9892	0.272925	32.8435	7.91172	1158	12.31
LmxM.15.1180	protein_coding	hypothetical protein, conserved	12.9263	1.55233	3.76937	0.684216	18.7221	3.35372	17.9365	4.09996	9549	17.39
LmxM.17.0400	protein_coding	hypothetical protein, unknown function	34.2976	3.41051	24.45	1.71747	33.5894	1.40599	32.8278	3.68465	3168	6.16
LmxM.31.1830	protein_coding	iron superoxide dismutase, putative	72.4457	19.6618	83.3465	3.41339	133.509	0.589943	94.0217	14.8048	627	94.74
LmxM.30.2680	protein_coding	hypothetical protein, unknown function	29.0426	5.17549	19.4682	0.111268	24.5105	4.29876	26.0688	2.81116	1086	7.89
LmxM.25.0480	protein_coding	hypothetical protein, conserved	14.8254	1.30921	4.5807	0.43206	14.0997	0.642612	15.3221	2.61821	4518	11.75
LmxM.05.0120	protein_coding	hypothetical protein, conserved	15.2523	2.84161	6.48901	0.722088	18.076	2.43906	19.5731	3.74851	1017	21.45
LmxM.33.0960	protein_coding	amastin-like surface protein, putative	484.475	54.4264	253.303	44.7312	779.191	14.4093	529.478	13.8549	597	30.15
LmxM.27.1245	protein_coding	carboxypeptidase, putative	24.2989	2.52132	15.3367	1.74171	32.9965	6.60397	21.2982	5.2939	1827	44.66
LmxM.04.0430	protein_coding	hypothetical protein, conserved	4.41818	1.593	2.57238	0.641583	6.47054	1.16057	6.27224	1.8815	12453	2.51
LmxM.05.0010	protein_coding	hypothetical protein, conserved	7.88066	0.509013	6.43262	0.28408	18.9751	1.29093	10.1141	1.62129	2748	83.95
LmxM.32.2670	protein_coding	hypothetical protein, conserved	16.0059	2.16453	13.3776	1.39068	20.0638	4.35422	22.5248	4.23091	3699	21.98
LmxM.08_29.0640	protein_coding	hypothetical protein, conserved	11.2623	2.10001	4.80633	1.05616	7.96785	2.76614	10.9606	1.00557	795	62.26
LmxM.29.1150	protein_coding	hypothetical protein, conserved	18.4395	1.35439	7.34968	0.0840531	20.6449	1.41062	29.9021	2.30603	2577	18.04
LmxM.25.2100	protein_coding	hypothetical protein, conserved	48.9468	3.07916	68.1274	0.579316	30.6107	5.90303	34.2766	1.44673	1005	37.91
LmxM.04.0035	protein_coding	hypothetical protein	206.126	28.9147	181.787	4.55409	110.703	18.3592	134.371	23.8526	222	78.38
LmxM.34.3660	protein_coding	hypothetical protein, conserved	19.1355	1.77539	9.34209	0.240784	15.7837	0.984878	19.8867	3.40482	4344	29.49
LmxM.19.0280	protein_coding	Sarcalumenin, putative	21.6673	2.57823	21.984	0.188748	32.3212	2.37935	33.5064	1.25514	1887	64.07
LmxM.29.3610	protein_coding	hypothetical protein, conserved	107.393	5.71496	106.487	3.15103	68.6438	2.14078	72.1515	6.52138	1167	21.59
LmxM.09.0480	protein_coding	hypothetical protein, conserved	34.8729	0.811256	18.4086	1.00773	26.139	0.796356	30.8899	3.84497	2181	11.42
LmxM.08.0360	protein_coding	hypothetical protein, conserved	12.6764	0.517861	7.67419	1.84395	13.9749	1.25247	16.1299	2.79879	2121	19.33
LmxM.32.1170	protein_coding	hypothetical protein, conserved	10.4906	1.72631	11.5359	0.844768	12.0081	0.13084	12.1372	3.4541	4173	13.1
LmxM.34.2370	protein_coding	hypothetical protein, conserved	18.6698	0.73557	13.348	0.714669	25.093	1.66063	21.5231	3.28772	2469	12.76
LmxM.17.0760	protein_coding	hypothetical protein, conserved	20.1372	3.01689	21.9041	1.94401	18.4426	0.168216	22.7606	1.60264	975	32.31
LmxM.36.5450	protein_coding	hypothetical protein, conserved	63.6645	6.57878	50.2567	2.29826	49.3726	1.88858	53.5586	3.27795	1305	9.84
LmxM.29.0580	protein_coding	hypothetical protein, conserved	44.0431	1.65846	40.2678	3.05902	28.3105	0.422405	34.1038	1.0825	1440	96.25
LmxM.23.0440	protein_coding	hypothetical protein, conserved	10.9082	3.08926	6.28215	0.274007	17.4754	1.10682	17.0369	1.84834	954	13.55
LmxM.18.0270	protein_coding	protein kinase, putative	5.60568	3.003	6.78034	1.4521	11.2006	5.79333	9.54171	1.40498	1068	95.22
LmxM.05.0520	protein_coding	nuclear receptor binding factor-like protein	20.776	6.31605	18.3703	3.77779	11.0676	1.56494	13.9394	1.49454	1023	88.56
LmxM.08_29.0320	protein_coding	hypothetical protein, conserved	118.091	8.27007	89.6142	3.44064	99.6319	15.6542	88.9287	9.93898	1050	42.86
LmxM.12.0891	protein_coding	surface antigen protein 2, putative	347.265	64.5303	159.541	3.09959	91.5436	17.2589	80.1223	20.8776	1176	53.06
LmxM.34.4720	protein_coding	glycine cleavage system H protein, putative	302.895	16.0079	312.596	4.23163	131.19	8.57947	152.167	35.2005	324	96.3
LmxM.29.3680	protein_coding	hypothetical protein, conserved	51.6347	6.44294	37.5924	0.180028	45.8271	1.38111	42.7451	3.90879	1329	92.33
LmxM.28.0200	protein_coding	hypothetical protein, conserved	43.3702	4.54311	41.0764	3.28685	41.068	3.04275	51.796	2.99113	1860	60.81
LmxM.28.1600	protein_coding	helicase-like protein	21.3242	1.10987	7.58841	0.214012	20.2819	2.95939	21.5392	2.69231	3354	27.55
LmxM.32.1310	protein_coding	expression-site associated gene (ESAG3), putative	25.7526	2.64778	21.6489	0.627211	25.7319	2.68936	28.151	0.240387	2013	35.47
LmxM.36.1820	protein_coding	ras-like small GTPases, putative	8.91314	3.85606	9.92452	0.370298	15.7759	2.31007	14.0174	2.36351	2619	22.45
LmxM.18.1300	protein_coding	hypothetical protein, conserved	22.3268	3.47244	18.7315	0.220417	20.8452	1.00048	23.0208	3.79545	927	90.61
LmxM.27.1730	protein_coding	hypothetical protein, conserved	52.8864	9.49354	49.3907	2.30675	30.1573	3.80037	27.3441	5.00698	1023	34.6
LmxM.33.2220	protein_coding	hypothetical protein, conserved	18.1051	1.45583	15.3716	0.28266	19.4454	2.0499	19.8691	0.954534	2115	56.03
LmxM.36.4340	protein_coding	hypothetical protein, unknown function	18.6435	0.31973	13.7612	1.26814	11.9961	0.605979	14.329	3.87852	1578	7.23
LmxM.34.3530	protein_coding	hypothetical protein, unknown function	18.208	4.46027	22.0519	0.960619	11.4135	0.00124592	16.4177	3.15566	1281	5.61
LmxM.34.3640	protein_coding	hypothetical protein, conserved	7.47905	2.14007	2.1503	0.238712	10.4704	2.16038	8.66837	1.8483	606	13.21
LmxM.29.3250	protein_coding	ATP-dependent RNA helicase, putative	14.394	1.10504	8.03262	0.236718	20.55	0.268929	25.9192	2.50868	3090	90.49
LmxM.29.3440	protein_coding	DNA ligase I, putative	29.222	0.306369	25.0023	0.254515	26.3644	0.575206	29.9243	2.90268	2304	80.6
LmxM.08_29.0935	protein_coding	A-1 protein, putative	16.4548	3.32269	16.6933	1.33881	12.737	5.16408	13.8035	1.7587	528	9.83
LmxM.31.1050	protein_coding	vacuolar sorting-like protein	37.8755	2.46674	35.2496	1.39746	39.5973	3.86039	40.3495	5.59493	618	83.5
LmxM.30.0211	protein_coding	hypothetical protein, conserved	17.6814	1.4346	12.0095	1.62013	11.8097	0.827438	17.349	2.7163	1569	44.74
LmxM.34.2290	protein_coding	hypothetical protein, conserved	7.0071	1.12874	2.0927	0.178314	5.74715	0.506933	7.35015	2.05291	4545	5.41
LmxM.14.0270	protein_coding	hypothetical protein, conserved	20.0074	3.13755	15.4304	1.76629	16.9538	1.48743	20.0056	2.4853	1485	21.21
LmxM.32.2740	protein_coding	translation initiation factor IF-2, putative	65.9037	16.3818	71.6786	2.83953	94.4076	7.80308	67.4107	6.92026	2457	72.28
LmxM.16.0670	protein_coding	hypothetical protein, conserved	17.3831	2.03536	9.10023	0.213205	18.7051	1.69305	20.5861	3.03974	1992	4.41
LmxM.19.0540	protein_coding	hypothetical protein, conserved	6.91662	3.2356	9.23408	0.602711	8.63175	0.843776	7.59581	2.1722	1593	5.67
LmxM.32.2180	protein_coding	hypothetical protein, conserved	2.20664	1.21123	2.67794	0.0934958	2.94442	1.83045	2.75112	1.32575	4254	27.15
LmxM.33.2360	protein_coding	hypothetical protein, conserved	11.9262	2.73283	16.9753	0.667736	17.0046	0.895768	16.5927	3.63266	1299	22.17
LmxM.27.2490	protein_coding	tubulin-tyrosine ligase-like protein	55.619	2.76978	46.358	3.12296	27.8636	0.759209	39.7865	4.59125	1431	69.6
LmxM.27.1640	protein_coding	hypothetical protein, conserved	15.7155	4.52951	16.0823	0.208447	21.2192	1.66794	17.4096	2.93319	2703	80.69
LmxM.36.4551	protein_coding	myosin heavy chain kinase a-like protein	23.4762	4.70622	29.3611	1.90944	30.1408	1.88888	26.2767	4.2949	1008	62.2
LmxM.21.0160	protein_coding	hypothetical protein, conserved	27.2081	1.1386	14.4279	0.872544	20.2077	2.91591	28.6953	4.74636	2241	25.3
LmxM.36.6750	protein_coding	prolyl endopeptidase (POP)	51.7848	7.70751	38.2388	0.0209615	49.8422	1.35687	52.6127	4.80913	2094	99
LmxM.27.1510	protein_coding	hypothetical protein, conserved	24.0865	2.39659	21.0582	0.566338	20.9852	7.49961	35.0077	3.83752	1413	32.91
LmxM.15.1260	protein_coding	hypothetical protein, conserved	47.5801	6.24415	33.9117	1.57651	40.209	2.63425	51.4162	5.66606	1212	9.21
LmxM.36.0940	protein_coding	40S ribosomal protein S18, putative	1842.76	281.889	2459.42	107.683	1478.52	48.8495	1718.43	305.694	462	99.35
LmxM.21.0873	protein_coding	hypothetical protein, conserved	21.1166	1.41722	10.6726	0.59516	18.2703	0.600781	22.5638	3.07145	2535	72.43
LmxM.23.1720	protein_coding	hypothetical protein, conserved	37.4092	12.42	24.1166	4.36837	49.9849	3.71248	44.3762	4.35624	417	8.44
LmxM.27.2350	protein_coding	vesicle-associated membrane protein	54.6152	5.60518	34.2708	1.68072	48.0481	1.78604	44.1801	3.99163	663	85.07
LmxM.22.0810	protein_coding	protein kinase, putative	20.1576	4.78367	20.958	0.537151	24.5322	2.16314	20.0962	1.70424	1116	72.58
LmxM.36.2910	protein_coding	hypothetical protein, conserved	32.9767	1.28289	30.452	0.00647356	40.6173	2.14188	50.453	1.7249	1041	7.61
LmxM.34.5280	protein_coding	Present in the outer mitochondrial membrane proteome 5 (POMP5)	29.4321	1.60688	18.0456	3.06998	45.1531	1.97307	36.4644	8.7504	768	4.21
LmxM.13.0710	protein_coding	hypothetical protein, conserved	13.5057	1.64311	4.19637	1.16764	7.7633	0.944608	9.41463	1.10576	1323	26.76
LmxM.30.0650	protein_coding	hypothetical protein, conserved	23.5606	3.03332	18.6832	0.362749	31.8958	1.65509	34.2241	3.12316	1008	73.81
LmxM.33.2630	protein_coding	phospholipid-transporting ATPase-like protein	16.5588	1.88471	10.3536	1.63249	18.2645	0.441853	18.0484	4.59751	4452	34.7
LmxM.27.1680	protein_coding	hypothetical protein, conserved	12.8158	1.59314	19.4461	1.06998	33.3643	0.637499	23.0706	2.07291	1653	26.32
LmxM.06.1080	protein_coding	hypothetical protein, unknown function	72.2226	5.46386	69.7952	8.88481	43.9811	4.91145	95.5313	7.19066	675	85.33
LmxM.25.0980	protein_coding	dynein heavy chain, putative	6.10869	1.89103	8.61779	0.76463	12.0512	1.05485	10.5399	3.32972	14109	96.77
LmxM.13.0230	protein_coding	hypothetical protein, conserved	7.95718	1.40679	4.37697	0.436646	8.83678	1.24502	9.01693	2.57189	1266	16.11
LmxM.33.3780	protein_coding	phosphomannomutase-like protein	23.4689	1.02973	16.8529	2.24431	21.4827	0.958422	22.0522	3.74806	1782	97.98
LmxM.31.3370	protein_coding	chloride channel protein, putative	24.2673	1.32619	16.1703	0.393303	27.1228	1.60978	30.4718	5.61606	2655	89.94
LmxM.12.0440	protein_coding	hypothetical protein, conserved	14.4259	0.957634	6.32235	0.229197	12.3458	2.31492	15.892	2.00323	1953	13.21
LmxM.16.1510	protein_coding	hypothetical protein, conserved	49.4335	4.94959	56.3618	3.79846	49.1093	1.73141	29.9081	9.11408	342	9.46
LmxM.15.0600	protein_coding	hypothetical protein, conserved	10.4603	1.06066	12.683	2.09986	17.1008	2.39052	15.5559	4.27703	3756	7.67
LmxM.29.3050	protein_coding	protein kinase-like protein	15.0035	0.811162	17.2196	0.867698	25.7109	3.65827	21.5637	3.61742	5697	15.38
LmxM.06.0810	protein_coding	hypothetical protein, unknown function	6.4786	1.29215	2.48964	0.946337	9.71338	1.01213	11.5458	1.38013	9810	11.03
LmxM.36.5240	protein_coding	glycosyl hydrolase, putative	8.77305	3.05392	10.13	0.351578	10.5854	1.36278	11.8575	2.80623	3462	40.03
LmxM.30.1570	protein_coding	cytochrome c oxidase VIII (COX VIII), putative	495.282	87.8041	380.865	20.7655	538.823	20.7868	532.437	46.3869	474	51.27
LmxM.26.2050	protein_coding	hypothetical protein, conserved	13.3223	0.924411	7.89184	0.476172	12.3614	0.374847	14.0409	3.67948	2688	7.47
LmxM.36.5490	protein_coding	hypothetical protein, conserved	6.79988	1.27222	3.64767	0.303936	8.66029	0.105984	6.7504	4.13942	888	4.85
LmxM.30.0960	protein_coding	unspecified product	64.1518	11.7177	80.3824	12.8673	24.8783	3.60453	30.7997	5.22876	1866	9.12
LmxM.15.1020	protein_coding	farnesyl synthetase, putative	33.9518	1.847	17.8843	0.597732	32.3224	4.41928	48.2282	7.57198	1080	95.56
LmxM.30.0771	protein_coding	hypothetical protein	202.208	19.7717	163.45	6.08372	113.632	16.621	128.155	12.6846	648	60.65
LmxM.33.0360	protein_coding	DNA-directed RNA polymerase III subunit C1, putative (RPC1)	18.5579	1.70737	12.6462	1.54876	23.9727	2.29228	27.6484	5.1788	4770	55.28
LmxM.36.1440	protein_coding	hypothetical protein, conserved	7.54042	1.53743	3.85204	0.727928	13.092	1.58776	10.0149	1.87072	16821	3.39
LmxM.13.1100	protein_coding	leucyl-tRNA synthetase, putative	34.2944	5.53529	32.2891	1.13103	64.9928	4.44444	58.9363	4.16414	3228	99.35
LmxM.28.1200	protein_coding	luminal binding protein 1 (BiP), putative (BiP)	20.69	10.3033	41.9375	2.32694	56.7731	6.61082	34.3844	2.07432	1977	91.81
LmxM.36.1630	protein_coding	clathrin heavy chain, putative	14.4629	5.09448	12.4377	0.495675	21.3542	2.09935	18.5222	5.10712	5082	95.87
LmxM.12.1200	protein_coding	hypothetical protein, unknown function	10.2702	4.91206	5.25649	1.42759	14.0222	0.666339	14.6436	3.56709	1623	16.82
LmxM.08_29.0260	protein_coding	unspecified product	34.2324	2.64272	28.1489	0.236982	26.6766	3.83483	34.1503	1.40241	1788	69.63
LmxM.33.0840	protein_coding	translation elongation factor 1-beta, putative	54.3497	5.75836	32.6406	0.405176	43.785	3.05028	45.0406	2.83054	966	39.13
LmxM.33.0320	protein_coding	hypothetical protein, conserved	37.5968	5.0151	43.0459	4.32984	26.6237	4.09119	24.475	3.64505	1077	4.47
LmxM.26.0470	protein_coding	hypothetical protein, conserved	30.8691	0.326432	17.6802	2.06616	30.9356	0.993173	41.9794	5.67163	3093	23.96
LmxM.06.0900	protein_coding	hypothetical protein, conserved	10.5721	2.1331	3.69131	0.747579	9.82113	1.99258	14.8453	3.25996	4788	7.21
LmxM.03.0740	protein_coding	cytochrome c oxidase copper chaperone, putative	202.622	37.463	95.9555	2.26208	258.963	18.9579	283.118	78.1148	255	57.65
LmxM.08_29.0740	protein_coding	PTS2 receptor, putative (PEX7)	19.6001	2.75989	20.4648	2.00592	25.9933	7.98802	28.8919	1.48419	1122	86.1
LmxM.33.2930	protein_coding	hypothetical protein, conserved	43.1302	2.79169	42.7098	3.63141	30.5353	3.45124	37.4922	3.23262	573	13.49
LmxM.26.1630	protein_coding	40S ribosomal protein S33, putative	2835.14	736.865	1894.18	170.002	1827.01	322.728	2138.06	380.388	264	69.32
LmxM.12.0350	protein_coding	hypothetical protein, conserved	15.6874	1.99451	15.7225	0.660373	18.7057	0.890477	18.5259	1.36214	1716	31.64
LmxM.34.3130	protein_coding	hypothetical protein, conserved	39.8924	4.10358	29.6805	1.43048	30.2703	5.5238	35.8866	4.12106	522	28.74
LmxM.27.1570	protein_coding	hypothetical protein, conserved	41.1316	10.0757	12.3633	1.23684	25.3805	3.74315	23.4632	5.0558	1308	7.27
LmxM.10.1195	protein_coding	hypothetical protein, conserved	21.5569	5.12614	12.4495	0.528885	17.2798	0.047128	18.0404	1.94999	570	60.53
LmxM.19.0800	protein_coding	ABC transporter, putative	37.4367	2.42644	35.9048	0.573353	56.9593	0.898321	56.5763	2.14453	1839	85.64
LmxM.28.1860	protein_coding	hypothetical protein, conserved	21.742	1.37003	27.5867	1.96319	18.5017	1.60276	19.2512	4.71189	867	67.13
LmxM.08.0760	protein_coding	amastin-like protein, putative	26.7206	7.41589	4.18671	2.21822	60.8887	3.27735	51.7121	7.10167	774	18.6
LmxM.20.1050	protein_coding	hypothetical protein, unknown function	7.06108	2.73007	3.87951	0.607857	6.45466	1.32106	6.63133	2.34843	2856	33.09
LmxM.34.0790	protein_coding	actin-like protein, putative	37.4169	2.48629	26.8452	3.33649	27.2506	4.14288	29.2312	0.922136	1563	91.75
LmxM.20.1080	protein_coding	WD40 repeat-containing protein	13.3543	0.75073	6.86163	0.119135	17.3378	0.613624	16.5108	3.31262	7431	2.75
LmxM.31.2750	protein_coding	hypothetical protein, conserved	16.5768	3.0615	14.0977	0.804933	21.3673	1.47005	22.7224	3.26582	4575	40.59
LmxM.10.0590	protein_coding	hypothetical protein, conserved	36.6958	2.45841	49.4844	0.901875	32.5408	2.07006	24.5581	0.385326	804	5.44
LmxM.32.1370	protein_coding	hypothetical protein, conserved	40.2453	3.3746	47.5905	2.69841	22.6278	0.480674	26.76	2.86597	1284	16.59
LmxM.29.1622	protein_coding	hypothetical protein, conserved	57.05	9.12744	40.4125	3.17804	30.6372	4.30391	33.7004	8.20005	387	11.05
LmxM.19.0580	protein_coding	hypothetical protein, conserved	11.6251	1.12838	5.21205	0.702822	15.9907	1.65201	14.7219	1.9684	9228	13.26
LmxM.16.0980	protein_coding	hypothetical protein, conserved	18.4569	1.81703	15.7455	0.0026064	22.5049	0.848623	20.7219	1.82163	2196	80.19
LmxM.11.1280	protein_coding	tatD related deoxyribonuclease, putative	43.4702	3.08772	32.5279	2.45449	39.3326	3.06079	51.8841	2.99104	1011	94.66
LmxM.29.2890	protein_coding	hypothetical protein, conserved	60.8879	6.23728	57.3273	7.44175	35.1318	3.85632	49.1778	0.487309	1374	25.55
LmxM.33.0450	protein_coding	hypothetical protein, unknown function	10.6731	0.74248	7.2376	1.1585	10.2536	2.67554	10.6221	2.96421	2661	19.73
LmxM.34.3820	protein_coding	hypothetical protein, conserved	39.6829	5.22696	36.5637	1.93573	29.075	2.42792	37.7867	3.99787	1026	9.42
LmxM.08_29.0400	protein_coding	hypothetical protein, conserved	49.386	4.12741	31.1419	4.05072	41.2516	5.47505	42.7941	4.64364	501	26.95
LmxM.13.0400	protein_coding	hypothetical protein, conserved	14.776	1.24093	8.78653	0.44004	14.7675	0.134102	18.0537	4.63183	6075	3.47
LmxM.13.0940	protein_coding	N(2), N(2)-dimethylguanosine tRNA methyltransferase, putative	20.8367	0.298164	7.29613	0.407257	18.6183	2.42569	22.7869	1.71133	2178	49.45
LmxM.21.1800	protein_coding	vacuolar ATP synthase, putative	61.2161	2.0885	40.7036	3.67022	47.9989	5.66779	53.3851	1.50359	564	82.45
LmxM.23.0350	protein_coding	hypothetical protein, conserved	34.234	3.53743	38.9042	3.97854	39.1444	3.92935	33.6929	2.96993	885	35.93
LmxM.28.0840	protein_coding	hypothetical protein, conserved	10.7142	1.47068	8.44013	0.27094	9.97589	2.08448	9.89283	2.90267	2469	15.55
LmxM.33.0650	protein_coding	proteasome regulatory non-ATPase subunit 11, putative (RPN11)	51.421	5.63449	54.9253	6.53179	46.5337	0.370018	42.0284	0.702338	930	91.94
LmxM.19.0330	protein_coding	intraflagellar transport protein 80, putative (IFT80)	20.5565	0.787032	17.4266	1.3776	14.6848	1.01917	17.0704	3.15929	2355	99.36
LmxM.33.1175	protein_coding	Enriched in surface-labeled proteome protein 11, putative (ESP11)	13.183	2.42232	11.6775	0.189402	12.3565	1.43778	14.3462	1.69583	834	33.09
LmxM.17.0580	protein_coding	bis(5'-nucleosyl)-tetraphosphatase, symmetrical-like protein	21.428	1.7397	14.5938	0.911376	15.8806	1.62678	18.1248	1.9791	939	33.87
LmxM.34.5100	protein_coding	60S ribosomal protein L37	2048.98	689.639	607.261	233.546	1183.29	417.387	719.239	160.909	231	96.1
LmxM.34.1090	protein_coding	hypothetical protein, conserved	12.2637	0.496622	6.77618	0.879735	21.4885	0.143855	26.1279	0.919402	3147	22.02
LmxM.31.0920	protein_coding	vacuolar proton-ATPase-like protein, putative	16.6067	0.743682	15.7734	0.931244	26.2776	1.23789	22.6436	3.5808	2682	97.65
LmxM.33.4130	protein_coding	hypothetical protein, conserved	104.971	8.28719	76.1885	4.5626	71.5116	5.17891	74.2011	1.61978	2448	42.28
LmxM.34.3470	protein_coding	hypothetical protein, conserved	33.2558	1.90498	35.1954	3.50697	40.9625	9.12444	37.5968	10.0862	1599	42.96
LmxM.19.0270	protein_coding	hypothetical protein, conserved	2.02356	0.911248	2.02676	0.323745	5.21055	1.26041	2.65116	0.626244	2880	15.52
LmxM.32.1380	protein_coding	mitogen activated protein kinase, putative (MPK11)	4.93471	2.01755	6.12752	0.345393	11.3053	4.66323	7.89117	2.12737	1227	79.95
LmxM.33.2820	protein_coding	regulatory subunit of protein kinase a-like protein	17.511	7.39997	21.0673	2.41391	20.3591	2.12375	18.762	3.50615	1941	37.25
LmxM.08_29.2700	protein_coding	hypothetical protein, conserved	14.1727	0.588187	6.04623	0.350387	13.8342	0.595535	17.434	4.45544	2979	10.04
LmxM.29.2000	protein_coding	intraflagellar transport (IFT) protein, putative (IFT20)	63.8581	2.78129	73.2427	10.4232	27.3698	4.92372	34.8565	1.71935	390	86.15
LmxM.33.0890	protein_coding	DNA-directed RNA polymerase subunit, putative	61.6968	13.2903	55.5956	6.09138	45.6462	7.78871	54.9303	6.70603	480	64.38
LmxM.30.1165	protein_coding	hypothetical protein	14.8517	1.15715	14.4145	3.3241	23.7333	1.07932	20.8622	5.27538	363	54.55
LmxM.20.1240	protein_coding	hypothetical protein, conserved	11.661	1.95202	6.07793	1.58994	15.3124	2.72676	16.5358	2.79633	8256	5.05
LmxM.05.0680	protein_coding	sre-2/carboxylate carrier-like protein	20.1284	1.73107	9.90607	1.02531	16.6535	0.654123	20.2553	3.25105	1041	93.37
LmxM.13.1380	protein_coding	endomembrane protein, putative	15.9923	2.02516	19.4857	0.897748	22.8698	3.32677	17.6826	1.02082	1770	96.95
LmxM.29.2620	protein_coding	hypothetical protein, conserved	6.88504	1.14242	10.4497	0.078981	5.97888	1.19603	5.52235	2.42217	2154	39.28
LmxM.14.1420	protein_coding	hypothetical protein, conserved	35.5266	3.93499	27.8983	0.967331	25.6462	0.762722	38.9737	5.05657	2013	9.84
LmxM.18.1460	protein_coding	hypothetical protein, conserved	21.467	2.23267	12.556	1.09778	16.9077	3.13212	17.0846	3.88244	2721	40.68
LmxM.36.4130	protein_coding	hypothetical protein, unknown function	5.93677	2.04223	12.1372	1.21853	6.80616	3.97689	6.96243	3.77981	714	25.63
LmxM.10.0720	protein_coding	amino acid permease 24, putative (AAP24)	412.108	18.0996	414.007	2.41923	294.473	5.93432	277.028	21.2723	1467	82
LmxM.34.2680	protein_coding	hypothetical protein, conserved	42.9011	4.83955	31.9853	9.23802	41.1461	23.2238	44.613	18.5059	228	82.89
LmxM.31.2760	protein_coding	hypothetical protein, conserved	18.4575	0.991277	11.8897	0.264437	20.4622	1.47647	23.5303	3.5451	2616	16.63
LmxM.32.1510	protein_coding	hypothetical protein, conserved	11.496	0.495672	10.999	0.0718725	10.8544	0.743521	10.8843	2.26381	1893	3.46
LmxM.24.0150	protein_coding	glycosomal membrane like protein	99.3898	5.12506	104.048	8.94875	82.7451	4.97103	82.0143	4.8806	663	9.13
LmxM.28.2020	protein_coding	hypothetical protein, conserved	38.0243	2.68773	29.8211	0.658367	27.2521	2.30984	35.5689	0.154583	1740	22.41
LmxM.30.0450c	protein_coding	unspecified product	13.7748	2.89554	2.06592	0.333388	14.2292	1.85418	19.9082	6.11725	636	13.41
LmxM.36.1130	protein_coding	hypothetical protein, unknown function	49.2248	3.61152	62.9847	4.08134	53.1074	7.70566	61.352	6.58459	1365	5.67
LmxM.34.4610	protein_coding	hypothetical protein, conserved	50.2993	8.00012	44.861	4.78788	29.0597	2.65765	69.785	10.2898	864	9.41
LmxM.07.0200	protein_coding	phosphatidylglycerolphosphate synthase, mitochondrial, putative (pgps)	30.858	0.567789	14.6103	0.650142	34.6384	1.28988	37.3663	1.74166	2259	27.76
LmxM.31.0690	protein_coding	hypothetical protein, conserved	48.2963	8.29201	29.504	0.549844	62.9106	6.83163	64.2017	6.46945	681	77.97
LmxM.07.0150	protein_coding	hypothetical protein, conserved	21.482	0.90696	11.9938	1.94873	18.5977	1.15882	21.4069	4.68241	1791	18.43
LmxM.02.0640	protein_coding	hypothetical protein, unknown function	11.1926	1.06221	2.71387	0.422739	9.99429	0.260694	13.006	3.92963	4239	9.98
LmxM.12.0110	protein_coding	hypothetical protein, conserved	17.162	0.664678	13.8187	0.681123	17.4577	0.51462	16.9464	0.415258	2442	42.26
LmxM.29.1550	protein_coding	pseudouridine synthase A-like protein, putative	26.3868	2.99708	27.7716	1.23275	24.9763	1.48181	32.6108	1.8955	1500	62
LmxM.28.1420	protein_coding	DNA polymerase kappa, putative	13.1912	2.50195	16.4084	0.629949	16.3443	2.16122	14.801	4.36814	1797	71.12
LmxM.11.1330	protein_coding	hypothetical protein, conserved	15.1184	2.65301	7.8234	0.318945	15.1047	0.565835	15.5058	5.39261	5328	6.54
LmxM.28.2840	protein_coding	hypothetical protein, conserved	26.0637	2.84099	16.8499	2.72039	18.849	4.20029	23.7348	4.64827	1479	3.41
LmxM.31.1650	protein_coding	hypothetical protein, conserved	9.71311	2.51794	10.0715	0.166516	13.2552	1.71342	13.0817	3.10583	2763	32.57
LmxM.33.1590	protein_coding	tuzin-like protein	48.9908	21.1031	17.1656	3.47047	62.4958	6.79791	59.3987	10.0053	1830	92.79
LmxM.28.2050	protein_coding	hypothetical protein, unknown function	33.1383	0.467946	23.2189	1.69769	37.1601	1.19529	37.3108	1.08364	3009	46.86
LmxM.08.1171	protein_coding	unspecified product	1797.66	80.3633	2738.36	82.6279	819.712	66.9459	813.61	19.6303	1332	96.62
LmxM.16.0250	protein_coding	protein tyrosine phosphatase-likie protein	44.0876	2.53715	36.5255	1.18027	54.4939	1.68492	47.9424	2.60298	531	78.53
LmxM.06.1070	protein_coding	deoxyribose-phosphate aldolase, putative	34.1221	5.19042	29.8093	6.31992	17.5628	3.47654	37.3446	2.23284	846	74.82
LmxM.04.0740	protein_coding	hypothetical protein, conserved	12.4572	1.47168	5.09553	0.862002	11.6668	1.73947	12.8276	3.0209	2418	7.43
LmxM.24.1100	protein_coding	pre-mRNA-splicing factor ATP-dependent RNA helicase, putative	21.5883	4.20319	14.6537	0.706031	23.8166	2.17862	31.575	4.23441	3711	51.9
LmxM.02.0240	protein_coding	hypothetical protein, conserved	20.7207	3.8857	7.5892	1.47819	21.6198	3.52586	21.9802	2.02596	2688	38.17
LmxM.16.0150	protein_coding	hypothetical protein, conserved	20.2736	3.84432	8.08837	1.08288	14.0671	0.808244	13.0464	2.52878	618	66.99
LmxM.19.0200	protein_coding	ADP,ATP carrier protein 1, mitochondrial precursor, putative	243.037	51.6472	290.158	0.449576	285.815	6.01368	248.138	31.4676	954	89.62
LmxM.36.2520	protein_coding	hypothetical protein, conserved	57.1628	5.44167	56.4179	1.40739	36.4431	6.39248	52.3946	3.30022	1053	4.81
LmxM.15.0300	protein_coding	Ecotin-like protein (ISP)	81.9679	4.43926	25.1312	5.02298	34.7114	2.77975	33.5327	4.19203	441	87.07
LmxM.20.0260	protein_coding	Midasin, putative (MDN1)	9.74712	3.33622	10.214	1.95542	20.4421	3.42802	21.6685	3.6853	14469	36.74
LmxM.36.2980	protein_coding	hypothetical protein, conserved	24.0176	7.27196	29.1921	6.51243	34.9618	0.0192658	27.4331	1.76752	714	45.8
LmxM.32.2790	protein_coding	GTP-binding protein, putative	19.099	3.5165	14.7103	0.114184	22.4741	1.51519	23.3671	3.74672	2505	59.76
LmxM.10.1320	protein_coding	fatty acid desaturase, putative	19.5075	2.37041	9.78554	0.421986	41.7866	0.798286	51.0596	8.55007	1185	92.91
LmxM.18.0460	protein_coding	tubulin-specific chaperone, putative	53.5283	7.8993	38.9914	2.80013	32.784	2.73064	28.5055	3.40818	699	97.85
LmxM.32.0560	protein_coding	hypothetical protein, conserved	18.9723	1.70288	10.7801	1.93785	17.8593	1.48482	17.6537	4.30462	1056	99.72
LmxM.29.2070	protein_coding	hypothetical protein, conserved	48.3468	5.00863	45.2472	8.02678	38.802	1.36672	41.8113	3.25775	627	99.52
LmxM.08_29.2250	protein_coding	hypothetical protein, conserved	12.2552	1.33422	10.1422	0.000374059	16.7624	1.48437	14.1693	3.257	2115	20.99
LmxM.08_29.2680	protein_coding	hypothetical protein, conserved	19.6177	0.333794	16.4251	0.96762	21.2756	0.309217	20.8993	2.68105	3252	31.46
LmxM.10.0050	protein_coding	hypothetical protein, conserved	13.4957	0.775525	7.33087	0.0048755	17.4378	1.31338	18.2643	2.1684	2763	26.93
LmxM.19.0110	protein_coding	hypothetical protein, conserved	73.5847	13.2572	52.1959	5.08092	70.8403	4.91805	69.7982	11.2613	438	11.21
LmxM.10.1210	protein_coding	hypothetical protein, conserved	25.8227	2.47083	24.3105	0.171903	23.632	1.87834	28.4368	1.88737	1704	11.97
LmxM.33.3510	protein_coding	hypothetical protein, conserved	20.7369	1.79711	13.3684	1.27961	23.2609	1.1341	24.1239	1.62725	990	9.03
LmxM.24.0290	protein_coding	hypothetical protein, conserved	3.56021	0.810945	5.05952	2.09085	4.06558	2.23972	3.33244	1.75299	717	52.72
LmxM.24.0390	protein_coding	hypothetical protein, conserved	26.4985	0.768715	24.6206	3.04884	28.7502	0.950636	29.8149	0.797818	2316	46.5
LmxM.10.0760	protein_coding	hypothetical protein, conserved	14.4144	0.970849	7.08544	0.36081	14.5313	1.49987	14.5549	2.15139	1899	33.02
LmxM.07.0090	protein_coding	cobalamin-dependent methionine synthase, putative	35.6204	7.05163	25.7873	1.36265	61.5263	2.15913	58.5999	6.19505	3759	99.52
LmxM.29.1010	protein_coding	ubiquitin fusion degradation protein 2, putative	21.3872	1.62549	14.9418	1.00002	25.3982	1.68104	28.6404	3.59937	3069	11.44
LmxM.09.0005	protein_coding	hypothetical protein, conserved	28.0478	1.86609	16.6002	1.11183	35.235	1.01383	37.4965	4.8346	1122	81.28
LmxM.31.0560	protein_coding	hypothetical protein, conserved	32.5502	4.55206	38.8265	0.941966	23.3248	0.322473	26.4928	2.47382	537	39.11
LmxM.18.0510	protein_coding	aconitase, putative	22.8769	6.48824	23.4482	1.72406	50.7033	8.17974	35.2013	1.30249	2691	98.1
LmxM.34.0240	protein_coding	60S ribosomal protein L30	5202.77	815.949	7473.11	10.5792	4033.03	207.254	5102.74	1119.16	315	96.19
LmxM.33.3250	protein_coding	Alpha-keto-acid decarboxylase, putative	12.168	4.85106	14.7285	0.829458	13.5515	2.39782	13.9027	2.59296	1653	96.37
LmxM.06.0685	protein_coding	hypothetical protein, conserved	33.6618	3.84256	30.6639	2.18458	14.743	1.21332	23.7824	4.38323	1218	4.56
LmxM.12.1340	protein_coding	hypothetical protein, conserved	13.1641	1.3425	8.66804	0.221913	15.0522	0.459879	13.0155	5.12197	1317	7.21
LmxM.08_29.1000	protein_coding	hypothetical protein, conserved	19.2885	6.02888	26.0042	0.448284	16.1761	1.5349	21.1649	5.49113	1887	49.13
LmxM.36.5850	protein_coding	flagellum targeting protein kharon1 (KH1)	62.5803	25.1369	66.5387	3.88618	62.8799	11.2993	56.8808	2.8939	1563	35.12
LmxM.26.2070	protein_coding	SUMO1/Ulp2, putative	26.2418	4.08608	10.0537	2.51284	29.8395	1.15117	30.9419	4.78004	4047	12.97
LmxM.15.0970	protein_coding	NAD/FAD dependent dehydrogenase, putative	89.8789	8.02805	72.4568	4.9854	32.1464	0.892118	40.8234	7.43343	1203	69.08
LmxM.08_29.1230	protein_coding	COPII coat assembly protein sec16, putative (fragment) (sec16)	7.58026	0.735327	3.92959	0.0948838	13.0073	0.0331244	11.5219	2.85591	5868	14.98
LmxM.10.1310	protein_coding	pteridine transporter, putative	154.336	58.8963	27.2013	2.61228	29.0367	5.61505	29.9243	9.32464	1980	23.64
LmxM.27.2110	protein_coding	hypothetical protein, unknown function	8.9918	2.50422	5.44182	0.310166	11.4	0.910443	9.87682	1.39077	2376	15.53
LmxM.26.0200	protein_coding	hypothetical protein, conserved	48.564	1.35189	36.1155	2.15231	48.8268	2.14402	44.8316	2.18402	1221	93.61
LmxM.20.0920	protein_coding	AATF protein, putative	23.8113	0.305222	18.3682	3.1835	28.0644	0.766978	32.1773	1.90851	1800	28.5
LmxM.22.1580	protein_coding	exosome complex exonuclease RRP45 homolog, putative	42.0584	7.0951	29.8062	2.54615	32.3313	0.912661	48.7871	1.38375	1092	98.63
LmxM.08_29.2410	protein_coding	hypothetical protein, conserved	42.1854	3.20909	27.3446	0.57858	37.8544	2.8116	34.9676	2.05193	1245	50.6
LmxM.33.0120	protein_coding	adenylate kinase b, putative	27.8561	3.37593	27.9945	0.0990317	17.8238	4.41445	25.6049	3.58177	690	77.83
LmxM.04.0220	protein_coding	hypothetical protein	59.6075	7.71801	41.4332	1.30911	21.0302	2.60363	21.2633	1.53597	1065	40
LmxM.25.0780	protein_coding	hypothetical protein, unknown function	9.51577	3.62978	5.36757	1.41303	10.2526	0.11026	8.00468	3.12564	921	23.78
LmxM.19.1345	protein_coding	glycerol uptake protein, putative	11.5342	0.164921	12.8685	1.0389	13.8882	3.17471	11.8428	2.57422	2328	50.13
LmxM.32.0535	protein_coding	hypothetical protein, conserved	41.4694	13.2738	45.9036	2.05673	24.5482	5.47031	51.9319	3.86769	606	31.68
LmxM.21.1810	protein_coding	GPI transamidase component GAA1, putative	22.4313	0.72305	19.9746	0.501179	20.1898	2.78112	20.2934	3.30708	1395	47.53
LmxM.03.0960	protein_coding	hypothetical protein, conserved	606.212	88.9677	450.691	6.23598	537.532	121.278	652.868	184.555	315	13.04
LmxM.36.5540	protein_coding	hypothetical protein, conserved	39.6016	4.35689	34.2338	0.516609	35.2811	7.04175	36.1436	0.522497	1362	45.15
LmxM.19.1120	protein_coding	proteasome regulatory non-ATP-ase subunit 9, putative (RPN9)	20.5789	1.03497	20.3326	0.852465	21.584	2.18903	21.4571	3.4855	1239	95.88
LmxM.08_29.0560	protein_coding	hypothetical protein, conserved	20.6566	3.08534	12.5164	1.1372	30.8228	5.74536	33.2751	1.9037	1218	51.48
LmxM.09.0850	protein_coding	ras family protein-like protein	23.7784	3.11297	14.0528	2.38301	13.207	0.494528	13.5308	2.34255	825	91.64
LmxM.30.3100	protein_coding	hypothetical protein, conserved	34.335	0.267569	34.7162	4.72586	51.4375	3.22831	46.4168	8.22978	654	24.31
LmxM.28.3000	protein_coding	serine/threonine kinase, putative	27.7685	1.4107	18.3706	0.131559	18.7488	1.70196	14.4073	2.96749	1152	66.15
LmxM.09.0840	protein_coding	hypothetical protein, conserved	50.0722	5.35038	32.9333	5.64743	40.1921	1.06653	53.8122	5.54699	1197	88.22
LmxM.23.0280	protein_coding	hypothetical protein, conserved	17.9919	2.2352	17.6978	0.403828	20.6464	1.23947	19.0659	3.22576	3297	5.19
LmxM.28.1100	protein_coding	hypothetical protein, conserved	22.1347	2.49418	16.8444	0.218603	25.2223	1.41696	24.2687	2.04976	2547	7.3
LmxM.05.0400	protein_coding	structural maintenance of chromosome (SMC), putative	9.81083	0.325501	5.58954	0.380101	10.2376	1.99415	10.8281	3.08158	3639	97.2
LmxM.32.0010	protein_coding	hypothetical protein, conserved	31.3588	1.19262	29.3937	2.53729	28.0028	0.957572	34.1203	3.88313	2469	14.34
LmxM.29.2980	protein_coding	glyceraldehyde 3-phosphate dehydrogenase, glycosomal	161.78	35.1313	225.025	0.629685	171.573	23.2238	124.538	18.9147	1086	95.3
LmxM.00:ncRNA:rfamscan:597479-597802	non_protein_coding	unspecified product	73.9227	31.4148	59.0098	22.2186	152.632	22.7899	179.823	39.4809	324	4.56
LmxM.30.2920	protein_coding	hypothetical protein, conserved	39.137	2.74123	19.6844	1.46102	30.647	0.582121	30.7876	6.61096	888	67.23
LmxM.18.0690	protein_coding	hypothetical protein, conserved	16.7344	2.31085	14.8242	0.854191	15.0754	1.27228	24.823	7.62096	2577	7.44
LmxM.26.1620	protein_coding	CDP-DAG synthase, putative (CDS)	37.7948	3.7487	35.9242	1.88473	52.2301	6.16915	48.7517	2.30629	1290	80.47
LmxM.33.0490	protein_coding	importin beta-1 subunit, putative	19.1923	3.44098	20.3714	0.667129	37.343	2.30862	33.4878	2.38141	2613	99.2
LmxM.06.0370	protein_coding	glutamine synthetase, putative	209.599	12.9998	527.67	30.8271	169.586	2.18189	198.953	34.869	1140	88.95
LmxM.20.1160	protein_coding	hypothetical protein, conserved	42.5524	6.00266	36.8312	0.589479	52.0739	2.99295	56.6068	6.05134	894	10.21
LmxM.26.2620	protein_coding	hypothetical protein, unknown function	52.8766	5.48532	31.5065	0.731839	41.6667	8.65835	45.5148	4.41316	834	4.9
LmxM.15.0410	protein_coding	hypothetical protein, conserved	40.2921	2.93434	28.7188	3.65502	27.9719	2.8401	39.8026	0.530558	2082	12.39
LmxM.21.1558	protein_coding	Present in the outer mitochondrial membrane proteome 19 (POMP19)	20.0691	2.18109	13.2202	0.162457	18.4453	0.321584	23.0551	3.38181	1122	22.19
LmxM.24.1451	protein_coding	hypothetical protein, conserved	7.85991	1.15377	2.94902	1.11762	13.5761	1.83287	11.5468	0.736403	9798	4.78
LmxM.30.3130	protein_coding	methylcrotonoyl-coa carboxylase biotinylated subunitprotein-like protein	31.249	0.903335	28.4091	0.493539	32.1561	4.3057	38.2908	1.57715	2064	97.82
LmxM.22.1610	protein_coding	hypothetical protein, conserved	13.8434	1.62645	6.02722	0.512051	26.6937	1.79851	33.3355	1.6505	2193	7.14
LmxM.27.0350	protein_coding	hypothetical protein, conserved	5.63732	1.47014	10.1855	0.458725	7.88463	2.11786	7.08985	2.16944	1488	17.34
LmxM.07.0540	protein_coding	hypothetical protein, conserved	26.6681	0.388019	10.8099	0.826033	23.5282	2.16952	24.5836	5.23069	2223	4.31
LmxM.05:ncRNA:rfamscan:361482-361757	non_protein_coding	unspecified product	398.671	16.0659	451.436	99.7412	836.423	767.703	461.648	26.4977	276	53.26
LmxM.24.2140	protein_coding	hypothetical protein, conserved	18.6302	3.8017	13.7811	1.80347	14.4271	1.92436	17.7388	1.77183	981	8.87
LmxM.08_29.0750	protein_coding	U3 small nucleolar ribonucleoprotein protein MPP10, putative	37.3651	1.67609	26.5182	1.45218	41.7565	4.49831	48.8022	2.18207	2040	36.32
LmxM.08.0050	protein_coding	hypothetical protein	471.571	26.8904	237.772	1.04742	227.261	48.6643	240.096	32.9783	228	78.95
LmxM.36.5650	protein_coding	hypothetical protein, conserved	55.479	10.3068	40.4441	2.06194	53.704	1.30854	55.54	4.12123	990	13.68
LmxM.01.0600	protein_coding	hypothetical protein, conserved	10.2184	1.78969	1.88165	0.276788	10.8071	2.22753	9.67863	2.82454	5412	14.91
LmxM.22.1030	protein_coding	hypothetical protein, conserved	10.2834	1.37279	8.01196	0.683375	15.9392	2.92843	15.214	3.81266	3669	11.53
LmxM.16.0080	protein_coding	hypothetical protein, conserved	24.6358	1.19566	16.8465	1.55049	28.6627	2.1916	29.4557	1.87602	2211	43.69
LmxM.23.0640	protein_coding	hypothetical protein, conserved	22.5048	5.00417	16.1739	0.178116	28.0996	0.624085	21.9635	3.62704	1827	7.21
LmxM.22.0540	protein_coding	hypothetical protein, conserved	32.072	0.484994	20.758	0.981817	34.9999	0.719974	97.8688	31.6276	2676	9.84
LmxM.19.1210	protein_coding	hypothetical protein, conserved	27.6709	2.49669	14.3175	0.665128	42.1043	3.71273	55.2232	9.63062	630	99.05
LmxM.15.0270	protein_coding	replication Factor A 28 kDa subunit, putative	25.1069	1.79179	30.3044	1.77368	29.0719	1.90161	32.2373	8.49817	774	62.02
LmxM.11.1360	protein_coding	hypothetical protein, conserved	28.554	4.59965	36.3689	0.463468	33.2097	2.1114	33.9461	1.41142	1311	13.05
LmxM.27.1380a	protein_coding	unspecified product	419.305	66.9097	500.75	16.8482	310.943	8.20724	375.069	46.6627	603	72.14
LmxM.33.2080	protein_coding	hypothetical protein, conserved	8.96553	1.74509	5.59113	0.420197	9.45531	0.950334	9.93387	3.64251	5649	9.88
LmxM.33.1070	protein_coding	hypothetical protein, conserved	12.6059	1.57086	9.52218	0.15808	13.9385	0.00770746	15.2993	1.90228	3078	4
LmxM.19.0190	protein_coding	Multiprotein-bridging factor 1, putative (mbf1)	62.9493	4.84439	63.5293	4.7042	50.0755	7.17231	50.2052	15.1929	492	73.17
LmxM.36.5940	protein_coding	hypothetical protein, conserved	31.0313	4.21531	25.6382	0.0727273	27.3226	1.59813	32.7114	3.43996	1872	10.9
LmxM.10.0170	protein_coding	nucleoside phosphatase, putative	31.2502	3.73569	26.8945	0.562353	32.1929	0.753468	31.0511	4.16825	2031	38.7
LmxM.06.0080	protein_coding	ATP-binding cassette protein subfamily G, member 1, putative (ABCG1)	10.8745	3.24315	3.83835	0.257465	13.9677	0.884115	7.13653	0.74473	1974	88.3
LmxM.06.1150	protein_coding	hypothetical protein, conserved	11.2061	1.08462	10.0545	2.0482	10.9085	0.255144	16.7484	3.79828	1566	6.34
LmxM.33.0330	protein_coding	deoxyhypusine synthase, putative	26.4065	0.630925	22.1802	1.20418	35.1706	1.96131	34.8493	3.11654	1806	99.83
LmxM.05.0330	protein_coding	DNA replication licensing factor, putative	18.2913	3.05863	6.40867	1.51522	11.5581	1.32213	17.7572	2.79665	3009	48.06
LmxM.21.0880	protein_coding	hypothetical protein, conserved	30.9266	2.2796	17.0317	1.62	22.2433	1.28885	26.712	4.17396	2865	16.02
LmxM.02.0680	protein_coding	hypothetical protein, conserved	61.2757	10.2758	31.22	2.74021	51.8685	0.990493	49.8455	5.22379	477	52.2
LmxM.36.2040	protein_coding	alpha-1,3-mannosyltransferase, putative	23.2355	3.50313	26.9438	1.93446	33.4799	1.90422	31.0425	2.48195	1344	90.62
LmxM.24.1890	protein_coding	cyclin 10	3.81299	1.60801	4.08376	1.11058	7.43901	0.663311	6.52512	0.697669	1971	17.96
LmxM.33.1555	protein_coding	ubiquitin-protein ligase, putative	23.5696	3.07955	34.0692	0.64514	27.1038	3.71987	21.6089	2.71172	501	61.68
LmxM.36.1890	protein_coding	endochitinase, putative	35.3181	4.403	14.6196	4.06569	49.7153	1.07774	39.8337	10.7373	540	72.22
LmxM.33.3340	protein_coding	hypothetical protein, conserved	33.9831	3.47535	25.2702	0.533901	28.7995	0.153144	35.2351	2.24072	2460	7.21
LmxM.32.2880	protein_coding	hypothetical protein, conserved	15.0797	0.588777	10.7108	0.537777	13.0759	1.797	16.3885	1.85642	1245	8.39
LmxM.36.3400	protein_coding	ribosomal protein L29, putative	5879.29	694.777	6974.42	40.5451	4166.42	421.211	5410.97	817.876	213	97.18
LmxM.05.0410	protein_coding	hypothetical protein, conserved	13.8558	0.16365	5.89139	0.905712	9.76361	0.216705	13.1927	2.50096	2742	31.51
LmxM.22.0280	protein_coding	hypothetical protein, conserved	29.5657	5.47952	25.0331	3.5538	26.2926	0.253306	34.0585	7.9245	2532	11.46
LmxM.34.4580	protein_coding	hypothetical protein, conserved	32.2531	1.86723	32.6007	0.63484	31.8961	1.62066	34.3015	3.23976	1680	38.04
LmxM.12.1100	protein_coding	hypothetical protein, conserved	18.0501	1.99939	7.50422	0.045088	18.9847	0.113993	20.7486	3.71769	5454	7.44
LmxM.20.0420	protein_coding	ribosomal RNA-processing protein 8, putative (RRP8)	59.6529	7.343	45.2051	2.48226	54.5149	3.04066	57.5039	5.24507	1116	65.05
LmxM.08_29.0780	protein_coding	U-box domain protein, putative	16.0408	6.19978	16.9754	0.944012	19.1137	1.95254	16.9597	3.61396	1806	15.78
LmxM.33.3745	protein_coding	hypothetical protein	8.00355	2.97313	5.90274	0.757389	7.78797	3.24798	7.64927	2.75219	1464	29.92
LmxM.23.0540	protein_coding	acetyl-CoA synthetase, putative	40.9044	12.4988	72.5112	4.20102	38.609	2.66035	38.257	6.69704	2142	91.18
LmxM.18.1580	protein_coding	nonspecific nucleoside hydrolase	65.9835	4.29154	54.5154	0.108214	68.0308	10.8826	61.7323	5.81946	945	95.56
LmxM.08.0140	protein_coding	DNA repair protein, putative	24.2596	0.0949861	8.37686	1.21993	19.4459	1.70769	28.1207	5.35166	3783	27.36
LmxM.26.1400	protein_coding	hypothetical protein, conserved	20.3667	0.537808	14.0449	0.880738	23.987	2.35262	21.1787	4.49354	1755	44.44
LmxM.03.0410	protein_coding	unspecified product	39.417	4.38131	23.5586	3.11025	61.1163	8.11834	47.7448	3.97279	1974	25.99
LmxM.36.6110	protein_coding	centrin, putative	39.3657	0.924196	45.5627	1.18491	23.5198	1.71438	20.9001	2.51381	498	87.95
LmxM.25.1510	protein_coding	hypothetical protein, conserved	20.1294	1.65656	11.5655	0.0932356	17.8458	4.04181	20.7551	4.91123	1641	9.25
LmxM.03.0390	protein_coding	unspecified product	17.5085	2.32771	19.8377	1.86871	19.6618	1.20743	15.1892	1.97004	1347	35.19
LmxM.24.2270	protein_coding	zinc-finger multi-pass transmembrane protein	27.2433	1.12493	18.999	0.661365	24.5023	10.3828	23.014	0.336075	837	37.28
LmxM.10.0470	protein_coding	GP63, leishmanolysin	26.4964	3.80961	22.5601	0.348873	17.4209	3.8439	23.9	6.17877	1809	73.96
LmxM.25.1540	protein_coding	hypothetical protein, conserved	20.8012	0.784003	18.9507	0.523226	21.9395	0.420132	23.7755	3.52338	2244	58.02
LmxM.03.0690	protein_coding	hypothetical protein, conserved	12.1487	1.88427	3.33337	0.0287785	20.7741	2.69103	24.7046	1.3937	6186	17.75
LmxM.16.0260	protein_coding	hypothetical protein, conserved	10.9688	2.33953	8.41367	0.574432	22.9895	1.74451	20.4567	3.59969	1488	60.89
LmxM.31.2160	protein_coding	hypothetical protein, conserved	5.52241	0.58908	4.75046	0.977888	8.2835	0.126591	10.4361	0.713514	3918	5.21
LmxM.29.0990	protein_coding	hypothetical protein, conserved	18.0092	1.41916	10.2168	0.599988	12.0469	0.577465	16.6076	1.7095	1707	46.4
LmxM.03.0120	protein_coding	hypothetical protein, conserved	27.057	2.7347	20.659	2.30963	22.002	1.90573	26.9812	5.76559	2778	18.36
LmxM.29.2740	protein_coding	TPR domain protein, conserved	62.7728	1.53967	32.5658	1.67986	93.423	6.40865	64.8703	7.57097	1209	78.91
LmxM.34.2580	protein_coding	hypothetical protein, conserved	18.1856	3.24075	20.3824	0.516813	17.8319	4.66142	19.3441	2.80252	576	45.83
LmxM.31.2720	protein_coding	hypothetical protein, conserved	60.3051	4.65957	46.5467	0.599833	58.3694	13.3559	74.3678	5.48871	450	92
LmxM.36.5210	protein_coding	hypothetical protein, conserved	24.7574	1.55033	14.2276	1.17898	21.293	0.402431	28.4326	3.19361	4413	24.75
LmxM.10.0935	protein_coding	unspecified product	7.60037	1.08853	3.56599	0.142631	9.34662	1.6454	9.86276	1.90025	2523	9.87
LmxM.08.1130	protein_coding	phosphoribosylpyrophosphate synthetase	60.9333	3.76366	55.9587	1.65682	55.5585	3.15156	47.9626	1.88231	1116	84.95
LmxM.15.0490	protein_coding	hypothetical protein, conserved	22.7645	1.7037	16.6077	0.564147	14.9422	1.36398	19.44	1.96915	2124	10.21
LmxM.34.3240	protein_coding	hypothetical protein, conserved	33.5876	1.29707	26.4197	0.509956	21.5577	0.395546	23.0707	4.42067	2400	9.62
LmxM.31.2670	protein_coding	hypothetical protein, conserved	21.5879	1.13828	18.4705	0.682394	21.3654	0.0825802	26.6457	2.43344	2373	4.56
LmxM.36.5680	protein_coding	hypothetical protein, conserved	38.5209	1.26898	18.5334	0.668019	55.8569	0.32961	53.3379	7.62081	717	7.2
LmxM.13.0970	protein_coding	hypothetical protein, conserved	27.8758	1.81033	22.6951	0.717921	31.2936	0.328364	30.3523	1.93286	1815	4.59
LmxM.09.0450	protein_coding	hypothetical protein, conserved	16.4778	2.32441	9.73784	1.89384	15.3591	0.773717	16.5066	3.36914	2805	20.21
LmxM.36.5250	protein_coding	hypothetical protein, conserved	4.6066	0.778684	4.22499	1.07343	6.90992	2.18831	4.40568	1.56735	10272	8.06
LmxM.33.0340	protein_coding	hypothetical protein, conserved	29.8886	3.27337	29.9469	1.24978	27.8633	1.69628	32.1822	3.49363	2409	8.97
LmxM.16.1440	protein_coding	hypothetical protein, conserved	23.4492	1.27355	5.15498	0.397437	26.6365	2.15792	32.4379	4.2974	4401	7.44
LmxM.21.1650	protein_coding	protein kinase, putative	7.87785	2.85814	6.59688	0.575607	10.3065	3.1092	10.7784	2.55777	1500	67.4
LmxM.34.2050	protein_coding	60S ribosomal protein L32	4081.57	140.063	4968.63	7.93335	2965.19	134.408	4092.61	622.987	402	80.6
LmxM.16.1290	protein_coding	hypothetical protein, conserved	24.8106	1.82461	14.7218	1.82696	23.4194	4.10277	26.9723	5.43243	2193	11.76
LmxM.09.0367	protein_coding	hypothetical protein	36.935	7.19476	24.2663	9.46472	35.8025	4.86194	29.1454	4.97523	264	43.18
LmxM.30.1050	protein_coding	hypothetical protein, unknown function	39.027	4.50308	42.1398	0.239218	32.0289	1.658	33.6618	2.71016	1152	4.85
LmxM.24.1270	protein_coding	amastin-like surface protein-like protein	76.0056	18.6239	97.0655	3.0039	72.9207	0.660716	51.6031	4.96661	525	21.44
LmxM.30.2590	protein_coding	hypothetical protein, conserved	27.7922	1.39786	25.7611	3.57892	22.3338	1.59802	28.9617	9.70589	2784	3.89
LmxM.02.0490	protein_coding	hypothetical protein, conserved	12.4885	2.7247	2.2634	0.177011	10.8223	0.808493	9.47574	2.31109	2157	9.2
LmxM.26.1120	protein_coding	hypothetical protein, conserved	40.4513	2.19256	44.0746	0.663607	36.8469	0.956468	49.4719	7.00582	1392	35.78
LmxM.21.1580	protein_coding	hypothetical protein, unknown function	13.2213	7.80931	18.9181	0.813321	41.8253	1.31842	36.6121	5.12512	1986	29.76
LmxM.36.6730	protein_coding	hypothetical protein, conserved	18.3173	1.13864	15.2802	0.318046	14.8677	2.11325	18.1961	5.21008	2508	20.33
LmxM.34.5040	protein_coding	polyadenylate-binding protein 1, putative	67.2399	6.97514	54.1666	6.93066	176.201	8.63271	287.38	14.1054	1695	64.42
LmxM.23.0050	protein_coding	cyclophilin, putative	39.8236	7.84427	26.8305	2.74723	76.5318	9.94677	64.9323	20.3308	873	59.79
LmxM.26.0370	protein_coding	hypothetical protein, conserved	21.7351	2.10121	14.689	1.85947	19.28	0.609107	20.994	3.89135	2562	25.76
LmxM.36.4640	protein_coding	hypothetical protein, conserved	62.7476	6.96701	56.3621	1.19301	70.9897	5.63318	57.9962	7.07322	1758	32.94
LmxM.31.2310	protein_coding	hypothetical protein, conserved	11.9317	0.749525	7.05699	0.326849	12.5277	0.485622	12.1336	2.69298	3684	11.26
LmxM.20.1610	protein_coding	hypothetical protein, conserved	40.4916	0.259276	62.6436	7.8351	40.3069	2.32639	36.4708	1.23751	771	9.74
LmxM.33.2070	protein_coding	hypothetical protein, conserved	660.579	132.975	392.663	78.0186	1164.2	22.5233	931.915	56.738	3387	82.64
LmxM.33.3960	protein_coding	hypothetical protein, conserved	17.2189	1.04387	7.25024	0.806757	20.4829	0.718288	21.191	5.30397	4110	23.72
LmxM.15.1420	protein_coding	mismatch repair protein MSH3, putative	23.0218	1.31968	10.7913	0.624131	16.9751	0.199104	24.5815	4.60931	3027	58.97
LmxM.28.1020	protein_coding	hypothetical protein, conserved	11.3579	0.813619	5.78524	1.02252	11.2975	1.0833	15.2194	3.89984	1884	21.82
LmxM.21.0470	protein_coding	vacuolar sorting-associated-like protein	39.5888	2.20663	26.1554	2.27546	34.2624	0.679636	37.9004	4.7244	3048	21.95
LmxM.23.0880a	protein_coding	unspecified product	17.4544	2.34986	9.75601	0.829838	14.0757	0.515748	13.836	3.30731	1461	98.56
LmxM.23.1010	protein_coding	hypothetical protein, conserved	5.70401	1.5036	4.97552	0.419736	9.44133	1.98647	8.88559	4.09738	3273	9.21
LmxM.24.1880	protein_coding	cyclin 11, putative	5.82741	3.04479	7.6829	0.586059	5.90174	1.23243	6.15667	1.72124	2808	13.89
LmxM.16.0740	protein_coding	hypothetical protein, conserved	35.0612	0.636267	16.8141	2.30724	26.4644	2.90585	41.4374	8.23595	2223	4.57
LmxM.25.0960	protein_coding	tubulin gamma chain (TUBG)	30.7172	2.78725	22.2865	1.23976	25.6978	3.93117	24.4832	0.987955	1344	99.33
LmxM.36.1830	protein_coding	hypothetical protein, conserved	13.0261	0.623874	6.16849	0.876733	10.0191	0.47733	11.8283	1.68884	2634	3.89
LmxM.27.0650	protein_coding	hypothetical protein, conserved	79.0681	8.86084	65.7474	9.42246	147.616	16.0218	103.921	24.4223	504	57.14
LmxM.22.0470	protein_coding	hypothetical protein, conserved	25.037	1.22558	13.9121	0.582802	31.0936	1.16212	32.2824	5.36278	1263	38.48
LmxM.22.0940	protein_coding	BCS1 AAA-Type ATPase, putative	12.2768	0.983115	8.00889	0.327271	13.8229	0.954393	13.9956	2.58032	2205	9.52
LmxM.05.1090	protein_coding	double-strand-break repair protein rad21 homolog, putative	5.69275	1.17784	4.7006	0.744024	8.11843	0.512594	7.98176	1.84204	1725	21.04
LmxM.12.0100	protein_coding	hypothetical protein, conserved	34.9083	4.77831	29.2786	0.117093	34.9948	0.235508	34.3933	2.94011	828	42.39
LmxM.36.0550	protein_coding	cdc2-related kinase 3, putative (CRK3)	19.4916	3.33588	26.043	4.02386	35.2501	2.46358	26.3055	1.90023	936	92.31
LmxM.20.0400	protein_coding	TFIIH basal transcription factor subunit, putative (TSP1)	16.9576	0.768212	10.5243	1.37625	13.8397	3.12726	16.0493	2.77448	1770	23.56
LmxM.36.1500	protein_coding	hypothetical protein, conserved	19.3285	1.6635	6.85554	0.323275	28.1469	1.45298	34.1716	2.74897	2742	12.47
LmxM.25.1520	protein_coding	protein kinase, putative	21.6985	0.848374	24.6578	0.0114028	27.6675	0.521252	32.6603	6.54955	2829	42.95
LmxM.34.5130	protein_coding	hypothetical protein, conserved	56.7014	2.54362	49.2814	1.34269	48.8398	0.0134159	41.5606	5.06965	1110	22.43
LmxM.08_29.1440	protein_coding	clathrin coat assembly protein ap19, putative	79.3061	14.5748	48.1938	5.90669	63.8217	8.8336	77.7179	12.503	477	85.53
LmxM.32.1590	protein_coding	3-ketoacyl-CoA reductase, putative	30.1307	0.243541	23.8644	0.231701	73.6904	7.46176	44.8852	5.05854	981	92.35
LmxM.11.1190	protein_coding	40S ribosomal protein S15A, putative	1813.71	116.43	2388.81	63.5913	1560.28	24.5042	1787.82	373.987	393	99.24
LmxM.04.0530	protein_coding	unspecified product	14.2809	2.55967	10.8385	0.341325	10.4151	0.447766	14.6016	3.18438	1167	25.19
LmxM.06.0490	protein_coding	hypothetical protein, conserved	37.559	1.52979	41.1276	0.39274	25.1739	0.139376	49.7535	7.92634	1461	9.61
LmxM.33.3050	protein_coding	cytochrome b5-like Heme/Steroid binding domain containing protein, putative (POMP29)	29.0725	5.27662	23.6568	0.273676	58.864	10.2331	39.6925	5.38443	537	50.84
LmxM.08.0770	protein_coding	amastin-like protein, putative	0.656464	0.34317	0.0886635	0.0587669	1.05343	0.601524	1.27015	0.0901848	627	62.2
LmxM.25.0380	protein_coding	hypothetical protein, conserved	23.3548	2.00754	13.9571	1.03551	18.0117	2.05529	21.7187	1.765	2499	14.53
LmxM.27.1830	protein_coding	GTP binding protein, putative	16.4603	3.04839	10.1047	0.585236	19.0037	2.38592	17.2581	3.47384	1119	95.17
LmxM.32.0270	protein_coding	hypothetical protein, conserved	10.1163	4.19063	7.39362	0.699048	15.1103	0.817406	15.2526	2.93465	1068	23.03
LmxM.34.4870	protein_coding	hypothetical protein, conserved	40.6982	1.80703	37.1	1.71921	22.5142	0.527205	23.1556	2.68114	3000	40.4
LmxM.33.3280	protein_coding	hypothetical protein, conserved	37.7325	3.31791	30.7452	2.00695	34.299	1.88976	37.991	0.530065	1440	71.67
LmxM.25.1030	protein_coding	hypothetical protein, conserved	27.6812	0.970435	15.9342	1.21491	25.0448	2.67652	28.1015	3.96894	2622	7.42
LmxM.33.1560	protein_coding	amastin-like surface protein, putative	17.9329	1.69093	3.92456	0.70546	48.6466	0.840279	31.4973	2.51423	576	36.98
LmxM.34.3790	protein_coding	60S ribosomal protein L23, putative	1852.47	357.349	1731.51	144.318	1397.23	145.257	1515.35	259.448	420	97.86
LmxM.36.0440	protein_coding	hypothetical protein, conserved	24.8948	2.9919	32.197	0.464948	41.6983	4.24821	53.7017	4.22706	1449	10.06
LmxM.26.0560	protein_coding	hypothetical protein, conserved	29.685	0.782388	16.9616	0.284859	33.5738	6.13722	33.7541	2.32806	2109	18.07
LmxM.36.3500	protein_coding	hypothetical protein, conserved	26.3307	0.948636	13.3292	0.541316	20.5785	4.18785	26.8817	3.12707	2463	13.03
LmxM.06.0280	protein_coding	hypothetical protein, conserved	17.0361	0.986315	4.20137	0.347836	13.5131	2.89865	7.57721	1.75946	2556	7.39
LmxM.05.0470	protein_coding	hypothetical protein, unknown function	45.9272	9.94154	35.1057	0.795542	38.8642	6.24925	43.6905	4.51352	729	48.56
LmxM.29.3700	protein_coding	hypothetical protein, conserved	18.3101	4.49418	14.8496	0.546612	27.6659	4.03625	21.3091	3.35084	2574	13.21
LmxM.34.0840	protein_coding	nuclear transmembrane protein, putative (NP)	31.0916	4.358	23.1921	3.13099	25.2273	2.87906	29.8592	3.03378	1275	28.47
LmxM.18.0595	protein_coding	hypothetical protein	57.5197	11.6633	59.5318	19.8617	53.901	10.2159	54.3156	4.79084	381	50.39
LmxM.33.1540	protein_coding	kinesin, putative	15.4457	0.994949	14.7615	0.840354	10.8882	1.61108	10.9899	1.228	3261	41.31
LmxM.28.1165	protein_coding	hypothetical protein	19.3542	1.64889	16.9888	1.35196	17.8711	0.372702	16.9125	1.73051	1938	7.82
LmxM.16.0230	protein_coding	protein tyrosine phosphatase-like protein	233.21	31.013	170.234	4.56102	255.504	37.9638	303.319	15.3271	528	86.93
LmxM.34.2725	protein_coding	hypothetical protein, conserved	16.2104	4.82631	14.2913	0.473484	13.5139	0.890335	13.4082	2.59097	2316	11.66
LmxM.25.1860	protein_coding	hypothetical protein, conserved	30.8831	3.63588	14.4272	0.574726	35.2221	2.02269	36.2109	2.28912	1308	31.65
LmxM.36.6930	protein_coding	RNA editing comple protein MP63	17.1302	0.80319	9.31261	0.906826	15.9851	2.01245	16.9161	2.2458	1884	17.04
LmxM.32.1440	protein_coding	hypothetical protein, conserved	2.82046	1.73824	3.2685	0.332419	3.45158	1.20355	3.2963	0.138081	1980	12.88
LmxM.36.5700	protein_coding	hypothetical protein, conserved	28.8333	2.68758	23.3253	0.0269613	30.8874	0.338895	34.5987	1.05813	2382	13.44
LmxM.08.0530	protein_coding	protein kinase , putative	18.1951	0.795104	9.13763	0.386249	17.5602	2.36841	20.0244	3.1669	4800	13.06
LmxM.27.1820	protein_coding	hypothetical protein, unknown function	8.88867	2.79059	5.00901	1.2194	13.4463	3.04992	12.852	1.72924	6810	10.79
LmxM.29.2180	protein_coding	hypothetical protein, conserved	5.32093	3.39804	8.1186	0.0513621	12.9162	0.663915	11.5921	2.20259	1506	33.86
LmxM.31.0960	protein_coding	ubiquitin-conjugating enzyme protein, putative	31.2849	1.84709	27.6028	5.76286	29.7686	2.10885	25.2374	2.12918	816	70.22
LmxM.18.0070	protein_coding	hypothetical protein, conserved	11.2736	1.78137	17.7213	1.22752	11.1463	1.76714	13.1646	1.59782	2175	36.55
LmxM.28.2090	protein_coding	hypothetical protein, conserved	29.7771	0.787831	26.1559	1.32417	26.0671	3.95096	24.7098	4.48751	1884	97.13
LmxM.18.1190	protein_coding	hypothetical protein, conserved	26.4715	0.858901	10.9065	0.81781	25.0981	1.71875	30.3234	2.07271	3798	14.53
LmxM.17.1340	protein_coding	hypothetical protein, conserved	48.2668	6.21797	40.2294	3.82865	23.9874	0.811143	34.1394	2.33123	924	45.45
LmxM.28.1190	protein_coding	copine i-like protein	36.2651	2.77812	50.2277	0.0697554	34.5514	0.18029	34.9001	0.380835	1527	96.86
LmxM.10.0110	protein_coding	hypothetical protein, conserved	40.2086	3.2098	40.1994	3.918	29.2745	0.314216	37.1617	2.65012	1173	90.03
LmxM.29.0490	protein_coding	hypothetical protein, conserved	23.5923	1.42053	18.1123	1.30942	20.6585	4.36497	27.0119	3.91239	2088	28.3
LmxM.19.0850	protein_coding	ATG8/AUT7/APG8/PAZ2, putative	16.5214	5.03733	7.94186	1.79724	12.0839	6.845	11.5212	8.37347	378	87.3
LmxM.03.0450	protein_coding	TLD domain protein, conserved	17.4266	1.0172	6.01504	0.0475345	20.9417	3.03189	20.9972	4.88893	4758	2.52
LmxM.02.0450	protein_coding	hypothetical protein, conserved	143.649	12.6929	152.985	7.10643	95.4651	3.84921	131.964	11.5452	834	41.73
LmxM.17.0490	protein_coding	protein kinase, putative	9.90092	2.36193	9.44082	0.0247855	12.8122	1.12953	15.8062	2.34129	2748	33.73
LmxM.08_29.1730	protein_coding	histone H2A, putative	1145.28	237.255	611.623	104.535	614.189	200.042	689.241	68.7772	399	69.17
LmxM.24.1690	protein_coding	hypothetical protein, conserved	39.6804	1.94899	27.8597	1.92777	25.9065	4.72915	32.9774	2.12217	1140	23.42
LmxM.28.0160	protein_coding	RNA binding protein, putative	49.6088	9.09305	30.7826	0.980235	36.5573	2.56331	41.9798	6.37027	591	3.01
LmxM.34.4110	protein_coding	hypothetical protein, conserved	83.0262	4.59493	64.9475	2.20584	54.4722	10.8249	73.4066	7.05659	621	83.57
LmxM.13.0560	protein_coding	60S ribosomal protein L18, putative	810.811	186.588	627.02	41.8469	563.848	94.7159	590.158	44.1884	597	86.43
LmxM.19.1080	protein_coding	hypothetical protein, conserved	2.73542	0.284734	1.33648	0.209731	5.26823	0.680339	5.23189	1.68425	11328	11.07
LmxM.19.1010	protein_coding	hypothetical protein, conserved	18.8352	1.45178	13.5376	2.04399	16.1811	3.11026	18.0248	3.47483	2610	6.9
LmxM.36.6680	protein_coding	hypothetical protein, conserved	53.3545	7.60225	83.3656	5.99321	44.6415	15.2039	41.2364	6.75051	486	48.77
LmxM.02.0420	protein_coding	hypothetical protein, conserved	7.53627	0.799925	2.60373	0.980623	18.3622	0.745209	14.6313	0.780571	3027	7.56
LmxM.30.1230	protein_coding	hypothetical protein, unknown function	16.9576	2.06582	26.1887	0.579254	14.693	1.77498	12.2978	2.38893	2700	5.61
LmxM.10.0610	protein_coding	endonuclease G, putative	14.2246	1.63062	7.35768	1.93244	9.92111	2.5491	12.2664	2.62834	1530	75.49
LmxM.31.0070	protein_coding	syntaxin 5, putative	41.7709	3.75187	47.2268	2.03613	56.9485	0.253392	54.459	17.1531	738	92.28
LmxM.25.0370	protein_coding	hypothetical protein, conserved	39.5994	1.84835	26.0924	4.1352	59.7145	8.82831	69.8771	12.649	540	57.78
LmxM.29.3660	protein_coding	V-type ATPase, C subunit, putative	33.3236	4.61371	37.2897	4.5717	38.4911	2.08875	36.3527	5.14025	675	73.78
LmxM.34.0430	protein_coding	hypothetical protein, conserved	14.1812	0.919409	14.1347	0.583753	11.7024	1.08247	11.9239	3.18256	2139	31.56
LmxM.17.0082	protein_coding	elongation factor 1-alpha	727.501	49.042	573.436	22.1077	569.768	16.2674	556.061	88.5204	1350	97.56
LmxM.32.0630	protein_coding	hypothetical protein, conserved	16.0307	2.26393	10.2697	0.111936	14.1734	1.19502	17.4333	4.9299	1473	7.44
LmxM.24.1430	protein_coding	kinesin, putative	11.8739	0.467372	5.04061	0.490355	15.9339	2.62446	14.7181	3.48955	9870	5.32
LmxM.08.1070partial	protein_coding	unspecified product	142.201	17.2612	30.2461	2.61775	351.883	5.9488	252.574	44.0225	1128	67.82
LmxM.29.0808	protein_coding	hypothetical protein, conserved	32.2292	1.70709	19.6342	0.0851689	37.7722	2.98688	33.0798	3.08171	747	8.91
LmxM.25.0715	protein_coding	hypothetical protein, conserved	78.5649	2.16913	87.3974	1.3226	71.858	5.85337	55.8602	6.32204	837	45.16
LmxM.31.2995	protein_coding	hypothetical protein, conserved	131.009	31.7097	91.1965	14.4849	106.709	23.2761	112.098	16.6944	324	62.04
LmxM.25.0530	protein_coding	multidrug resistance protein, mitochondrial, putative (ABCT)	27.4055	1.04325	20.0728	1.3444	29.9184	0.197507	28.5178	2.63245	1971	86.91
LmxM.31.1690	protein_coding	protein phosphatase 2C, putative	7.7613	2.85147	8.07738	2.63929	10.5849	0.62851	8.18712	2.44484	1692	48.4
LmxM.36.1390	protein_coding	hypothetical protein, conserved	21.5921	0.423581	15.6806	0.205311	26.6011	2.30709	26.3671	3.29152	3363	21.77
LmxM.29.2900	protein_coding	aldehyde dehydrogenase, putative	22.517	0.897558	18.5169	1.9017	23.6657	4.52652	22.2429	1.20533	1758	97.44
LmxM.24.0300	protein_coding	hypothetical protein, conserved	17.8275	1.20429	8.56682	1.60654	22.9907	0.676071	26.3941	3.17527	5364	10.96
LmxM.28.0650	protein_coding	protein transport protein SEC13, putative	26.5467	4.26822	16.4426	1.47155	18.7262	1.59548	18.1342	3.57369	1080	96.94
LmxM.16.0460	protein_coding	60S ribosomal protein L21, putative	3692.33	165.839	4117.99	237.023	2348.07	1.22907	3246.46	565.777	480	69.38
LmxM.27.2140	protein_coding	hypothetical protein, unknown function	11.0532	1.86483	8.32761	0.513642	20.9083	2.2899	18.6688	3.19102	3054	14.83
LmxM.09.0970	protein_coding	elongation factor-1 gamma	261.231	21.4939	205.893	24.9101	142.11	4.0308	178.228	11.5726	1215	97.53
LmxM.30.0570	protein_coding	amino acid transporter aATP11, putative	39.7964	2.91018	33.3102	1.11788	70.8164	2.44132	51.1659	3.91846	1419	64.06
LmxM.07.0560	protein_coding	ras-related protein rab-14, putative	70.878	3.33591	45.5418	5.36358	71.4499	3.704	73.8242	1.08782	678	88.94
LmxM.34.3030	protein_coding	prenyl protein specific carboxyl methyltransferase, putative	61.6734	3.32201	68.5002	4.86572	54.6516	3.66228	58.7256	9.22214	801	71.91
LmxM.06.0820	protein_coding	hypothetical protein, conserved	11.5917	0.657432	8.57392	0.976488	9.81123	0.791277	19.9686	5.7639	1200	10.02
LmxM.18.0190	protein_coding	hypothetical protein, unknown function	1.71682	1.04566	3.45846	0.0818115	1.80098	1.23215	1.79445	0.678805	1029	48.69
LmxM.26.0010a	protein_coding	unspecified product	20.7612	1.75667	12.3074	1.90028	35.3217	2.97971	33.0667	7.97442	1089	82.37
LmxM.27.0720	protein_coding	hypothetical protein, conserved	34.5215	2.95846	30.1726	2.64013	36.787	1.85584	36.5642	1.78241	1236	60.92
LmxM.25.2000	protein_coding	hypothetical protein, conserved	8.5326	1.53547	3.81785	0.0838438	9.20754	2.34821	10.2457	3.63429	3984	7.61
LmxM.08_29.1160	protein_coding	tryparedoxin 1, putative (TXN1)	547.386	71.3625	509.989	1.17872	1046.75	71.1375	498.14	112.754	438	88.36
LmxM.30.1040	protein_coding	hypothetical protein, conserved	15.6734	1.06774	10.1784	0.415892	21.7946	0.352435	19.7579	3.72434	2301	18.12
LmxM.25.2120	protein_coding	hypothetical protein, conserved	68.7901	0.490452	54.5956	1.07559	103.528	7.26501	86.183	10.8147	639	12.05
LmxM.04.0510	protein_coding	unspecified product	20.5287	5.34589	12.8206	2.13011	13.5692	2.63502	15.8836	3.93737	4596	18.54
LmxM.03.0350	protein_coding	unspecified product	23.3896	1.06757	12.0758	1.02544	25.5142	3.83966	25.2759	4.54739	4161	17.38
LmxM.32.1860	protein_coding	ABC transporter, putative	23.7579	5.83998	37.9868	1.0474	32.7999	2.48328	28.6001	0.707402	1923	96.41
LmxM.10.0270	protein_coding	hypothetical protein, conserved	28.0821	2.92775	19.2704	3.8393	24.4019	2.65566	29.0821	5.01592	2781	19.63
LmxM.13.0580	protein_coding	hypothetical protein, conserved	16.0693	1.81245	9.47431	0.47494	20.0082	2.85238	18.2716	4.99907	4662	19.18
LmxM.29.0735	protein_coding	co-chaperone, GrpE, putative	28.052	2.51308	20.1539	3.89282	32.4936	1.80403	29.7186	3.19569	732	73.77
LmxM.08_29.2630	protein_coding	Present in the outer mitochondrial membrane proteome 24 (POMP24)	18.1935	3.54255	11.0039	1.14575	23.4445	3.93228	22.0702	4.06974	3711	16.81
LmxM.31.2985	protein_coding	hypothetical protein, conserved	21.1509	3.89417	23.5753	3.82523	34.4317	10.6624	27.1537	9.3536	597	7.45
LmxM.33.1360	protein_coding	hypothetical protein, conserved	11.43	1.09298	3.92626	0.181632	17.5443	0.189978	15.3491	2.74612	7842	8.15
LmxM.26.0005	protein_coding	Lsm7p protein, putative	219.998	33.6713	186.733	15.6459	149.543	0.172755	139.335	27.2361	276	88.04
LmxM.30.0450g	protein_coding	unspecified product	3.1142	0.305604	0.674884	0.310419	5.849	1.88109	6.88957	0.900808	627	67.46
LmxM.29.2580	protein_coding	reticulon domain protein, 22 kDa potentially aggravating protein (paple22)	29.2025	11.8285	34.4574	1.66704	66.2318	2.57744	46.3908	10.411	594	80.3
LmxM.33.2473	protein_coding	hypothetical protein, conserved	34.9131	4.84485	29.6409	3.44408	19.5783	1.23392	27.3617	1.87011	417	3.44
LmxM.23.0800	protein_coding	hypothetical protein, conserved	46.4082	10.8466	37.733	1.63843	29.4902	6.44095	32.2445	1.89365	705	8.21
LmxM.25.1550	protein_coding	hypothetical protein, conserved	92.3478	19.3586	73.5208	4.41481	80.6907	12.2773	95.8894	2.91219	309	57.28
LmxM.21.1640	protein_coding	hypothetical protein, conserved	23.8392	1.90518	18.911	1.04056	22.8184	2.11516	19.7808	4.46131	696	36.64
LmxM.11.0810	protein_coding	hypothetical protein, conserved	10.4055	2.45087	6.10266	0.306039	8.78267	0.138352	10.2461	3.33016	2925	4.89
LmxM.02.0310	protein_coding	unspecified product	11.8954	0.166838	11.5704	0.449409	6.98313	1.23547	9.75605	3.38752	2010	9.1
LmxM.24.2120	protein_coding	hypothetical protein, conserved	11.8655	0.780407	8.23644	0.39931	15.1099	1.0187	13.985	2.96369	3597	15.26
LmxM.34.2930	protein_coding	hypothetical protein, conserved	16.355	2.59739	16.378	0.68113	21.5235	0.586573	18.8793	3.43319	1665	52.07
LmxM.06.0020	protein_coding	hypothetical protein, conserved	20.8774	6.18665	6.36997	0.105598	25.78	2.11246	12.384	2.06113	1608	31.53
LmxM.23.0080	protein_coding	hypothetical protein, conserved	68.4549	6.78546	52.4961	2.76295	55.4528	0.787585	51.8859	6.78275	1260	90.71
LmxM.06.0520	protein_coding	hypothetical protein, conserved	10.1726	1.55309	4.75513	1.06273	9.50364	1.25952	13.7632	4.1731	5697	19.78
LmxM.19.1300	protein_coding	hypothetical protein, unknown function	3.71676	1.76478	2.15846	0.0643312	3.12932	0.272625	2.60302	1.5507	2565	7.95
LmxM.23.1620	protein_coding	hypothetical protein	22.5155	2.2537	13.5779	0.337155	21.1732	1.78519	17.1533	2.5275	1839	6.03
LmxM.13.1390	protein_coding	hypothetical protein, conserved	7.7753	0.321849	6.43024	0.851026	5.64417	0.0575557	9.57532	1.77151	1209	73.45
LmxM.28.2930	protein_coding	Low-affinity phosphate transporter, putative (PHO91)	28.3545	3.19681	18.0839	0.2907	28.0054	2.29939	25.6976	1.19465	2205	65.85
LmxM.08.0390	protein_coding	hypothetical protein, conserved	16.0449	1.79239	5.75759	0.149353	15.1003	2.69757	17.4176	3.98607	5349	15.26
LmxM.28.0250	protein_coding	hypothetical protein, conserved	34.5275	2.69864	40.8163	3.97927	25.3712	2.32343	26.5632	1.7327	894	14.56
LmxM.27.1810	protein_coding	Phosphoenolpyruvate carboxykinase [ATP], glycosomal	38.0718	7.09723	29.6044	4.45676	45.5109	6.97336	29.5533	1.08776	1578	97.91
LmxM.15.1000	protein_coding	60S ribosomal protein L6, putative	1254.98	219.491	1338.99	80.7054	1113.43	130.064	1348.66	39.581	582	49.48
LmxM.11.0230	protein_coding	hypothetical protein, conserved	21.8756	1.48274	16.3696	2.68415	15.1841	1.20079	19.5095	3.29682	1563	21.69
LmxM.20.0950	protein_coding	conserved protein, unknown function	17.762	2.16517	10.8072	1.96527	16.9261	1.57583	21.567	3.27712	2103	12.27
LmxM.23.0660	protein_coding	hypothetical protein, unknown function	13.6494	2.74037	9.32402	0.523712	18.259	2.7631	18.6661	4.53226	2661	15.44
LmxM.08_29.0870	protein_coding	hypothetical protein, conserved	53.0137	4.88683	53.197	0.3965	58.6375	4.26048	53.389	2.68225	1476	14.86
LmxM.36.4660	protein_coding	hypothetical protein, conserved	19.2516	4.21188	15.9643	1.54901	19.501	1.5018	21.8949	5.36557	2802	26.23
LmxM.30.2210	protein_coding	hypothetical protein, unknown function	8.07245	2.71418	4.52413	0.597269	13.8511	0.285183	14.1405	3.9639	2499	25.33
LmxM.30.0130	protein_coding	hypothetical protein, unknown function	28.6687	1.99364	30.3885	2.22606	23.2255	0.775703	28.1884	4.63598	2472	61.53
LmxM.36.1270	protein_coding	amastin-like surface protein-like protein	22.6507	3.64353	3.78891	0.599335	34.4966	0.66265	28.4499	2.56029	630	5.47
LmxM.26.2490	protein_coding	hypothetical protein, conserved	17.3335	3.30482	14.6232	0.779379	31.1778	1.38021	27.6397	5.82448	4434	54.47
LmxM.10.0510	protein_coding	glycerol-3-phosphate dehydrogenase [NAD+], glycosomal/mitochondrial	40.0022	5.92563	24.7427	2.81339	45.5184	9.3026	44.1596	1.1003	1104	90.76
LmxM.33.1415	protein_coding	d-isomer specific 2-hydroxyacid dehydrogenase- like protein	61.2996	6.31334	49.0517	1.4089	22.9712	1.461	26.0773	3.48112	1008	65.77
LmxM.17.1240	protein_coding	hypothetical protein, conserved	19.3133	1.75622	6.50887	0.475806	23.4496	2.31466	27.9161	0.707356	2877	54.54
LmxM.24.1870	protein_coding	hypothetical protein, conserved	7.83777	1.46025	4.97594	0.0704674	9.76415	1.52517	10.765	2.43357	3873	6.2
LmxM.30.2510	protein_coding	ferredoxin, 2fe-2s-like protein	28.6531	5.35375	24.8007	2.06425	20.2662	3.75231	23.5119	2.78779	549	63.93
LmxM.01.0560	protein_coding	hypothetical protein, conserved	24.3436	2.12066	11.4106	2.40153	17.4525	3.94447	20.9208	4.71388	1866	21.86
LmxM.13.0410	protein_coding	hypothetical protein, conserved	27.6778	1.65392	14.3388	0.0766765	22.9253	1.99539	29.3486	6.63053	3297	9.37
LmxM.29.2430	protein_coding	hypothetical protein, conserved	7.98784	0.401303	7.87084	0.275335	10.2194	0.1016	8.78955	2.58056	3648	29.61
LmxM.31.0240	protein_coding	hypothetical protein, conserved	4.92072	1.00339	3.42999	0.288496	6.8422	1.02066	6.68181	2.00745	3261	8.92
LmxM.32.0460	protein_coding	hypothetical protein, conserved	11.8626	3.26938	12.3473	0.729608	12.4552	1.28007	13.2125	2.51465	867	40.14
LmxM.24.0510	protein_coding	hypothetical protein, conserved	9.89765	1.68462	4.3852	0.751679	6.07429	0.397293	7.17742	0.924733	2331	13
LmxM.21.0150	protein_coding	serine/threonine-protein kinase-like protein	11.9652	0.564457	8.05788	0.0700142	9.97694	1.08755	12.3344	3.24775	1065	74.08
LmxM.24.1300	protein_coding	DNAJ-domain protein, putative	7.58477	0.955772	4.69531	0.371761	7.33441	1.55231	11.5842	1.8739	2427	6.18
LmxM.36.1430	protein_coding	translation elongation factor 1-beta, putative	394.432	47.426	327.948	27.2373	410.183	39.0651	405.101	13.5303	627	98.09
LmxM.24.1050	protein_coding	SWI/SNF-related matrix-associated actin-dependent regulator of chromatin subfamily-related, putative	13.5794	0.73735	6.4472	0.67359	11.9275	2.35894	14.4956	1.64448	3786	31.93
LmxM.29.3270	protein_coding	hypothetical protein, conserved	117.191	2.69563	71.9121	3.0833	132.309	26.4401	146.484	8.78755	498	49.4
LmxM.30.1310	protein_coding	hypothetical protein, conserved	20.6195	2.29193	16.139	1.36039	37.907	2.14753	34.7322	6.10841	4980	54.52
LmxM.06.0670	protein_coding	hypothetical protein, conserved	12.7319	1.38895	14.8877	0.641383	13.1813	2.74238	19.6758	5.40707	3999	9.75
LmxM.10.0570	protein_coding	zinc-binding dehydrogenase-like protein	26.5551	0.680665	33.8095	1.09982	22.0347	1.75453	28.8022	1.68623	1437	73.9
LmxM.31.3700	protein_coding	hypothetical protein, conserved	28.3317	3.81837	27.3208	1.54259	25.3362	0.355702	30.8725	3.5897	2148	9.45
LmxM.33.3645	protein_coding	unspecified product	47.6977	23.1853	40.0493	2.76488	54.2654	7.40316	35.0471	4.4001	282	7.61
LmxM.32.3210	protein_coding	beta prime cop protein, putative	32.4201	0.418226	28.8069	1.97668	32.6716	2.93734	35.0298	5.84829	2655	95.59
LmxM.29.3310	protein_coding	MORN repeat-containing protein 1 (MORN1)	33.4259	6.08829	29.5472	2.6885	40.4055	4.93696	40.2564	7.37475	1077	95.26
LmxM.19.0290	protein_coding	hypothetical protein, conserved	4.48319	0.0227053	0.63235	0.111436	5.10786	0.520541	5.30013	2.38132	4053	5.62
LmxM.18.0640	protein_coding	serine/threonine kinase-like protein, putative	16.067	6.43913	40.219	3.45601	8.69961	0.514304	10.6711	3.74483	816	95.59
LmxM.22.1550	protein_coding	hypothetical protein, conserved	28.719	1.9311	26.7968	1.65738	42.1924	1.2983	36.0313	2.70565	1851	8.44
LmxM.22.0630	protein_coding	hypothetical protein, unknown function	10.6068	0.911291	6.46585	0.547134	14.3833	0.586311	12.1688	3.31125	3423	22.79
LmxM.32.1305	protein_coding	hypothetical protein, conserved	42.8085	5.85671	39.2412	4.49474	32.8173	7.84108	41.4856	3.92291	642	7.69
LmxM.18.1530	protein_coding	kinesin, putative	26.2784	0.359212	16.7918	1.00692	22.7412	2.53979	26.9275	4.42407	3723	22.72
LmxM.22.0260	protein_coding	hypothetical protein, conserved	41.7856	7.16005	33.9742	0.144745	68.1775	11.9271	61.5665	1.08479	849	49.12
LmxM.22.1680	protein_coding	unspecified product	19.0918	1.95266	22.1185	0.843554	20.7445	0.909481	20.0692	2.18997	2136	83.99
LmxM.02.0390	protein_coding	ubiquitin-conjugating enzyme E2, putative	34.8113	3.51359	25.3621	3.49947	30.1285	0.0775548	33.5089	5.76991	462	77.27
LmxM.36.0130	protein_coding	hypothetical protein, conserved	41.5121	3.17823	37.2098	3.35015	35.4277	6.17378	40.7957	2.39998	1104	9.69
LmxM.34.0450	protein_coding	hypothetical protein, unknown function	27.4852	2.29988	13.1711	1.59302	21.4706	0.76762	27.7051	2.18044	1812	8.31
LmxM.07.0510	protein_coding	60S ribosomal protein L7a, putative	1844.52	202.972	1823.91	170.014	1211.42	18.8569	1519.76	327.551	900	82.33
LmxM.06.0150	protein_coding	hypothetical protein, conserved	161.101	15.964	62.735	0.694624	88.8889	11.5939	58.3797	4.55787	330	17.49
LmxM.30.1400	protein_coding	hypothetical protein, conserved	10.4277	2.36692	10.255	0.361348	25.7644	3.0805	18.1903	2.44754	3876	4.67
LmxM.15.0780	protein_coding	hypothetical protein, conserved	28.4471	4.95335	10.6902	2.9315	23.1736	1.71128	32.1549	3.95995	1968	7.81
LmxM.28.0950	protein_coding	hypothetical protein, conserved	74.6424	13.2733	98.9636	12.5349	52.2803	1.24444	62.6897	14.5216	381	84.25
LmxM.32.3090	protein_coding	hypothetical protein, conserved	28.3212	3.18836	15.2142	0.172788	38.8081	2.03691	40.7743	4.02439	4221	22.03
LmxM.29.0140	protein_coding	hypothetical protein, conserved	30.1399	4.85734	28.2515	3.25395	39.722	3.03575	31.5076	3.40601	1041	68.3
LmxM.36.6710	protein_coding	replication factor C subunit 3, putative	17.5614	1.8562	16.5283	1.24451	18.0764	0.328894	16.9108	1.64149	1056	99.15
LmxM.31.1270	protein_coding	hypothetical protein, conserved	9.09209	2.85989	7.82205	0.985889	11.6914	0.234992	9.41134	3.36532	2304	29.82
LmxM.34.4060	protein_coding	hypothetical protein, conserved	34.8057	1.37771	49.1357	0.971701	37.8573	7.57986	40.7819	3.58046	840	16.43
LmxM.36.3280	protein_coding	hypothetical protein, conserved	15.5005	2.31911	10.3809	0.335017	24.9559	1.54798	24.0471	5.05913	3510	18.38
LmxM.17.1390	protein_coding	myo-inositol-1(or 4)-monophosphatase 1, putative	81.0015	2.13206	78.5875	6.49757	53.5152	4.35574	79.0703	6.02121	867	86.51
LmxM.05.0920	protein_coding	paraflagellar rod protein, putative	9.96967	2.80875	14.1704	1.08501	15.8685	4.04023	15.571	4.29748	3225	20.56
LmxM.08_29.0730	protein_coding	hypothetical protein, conserved	132.857	11.141	118.1	10.5731	58.2384	5.6886	64.9651	3.83077	678	10.84
LmxM.29.3280	protein_coding	serine/threonine phosphatase, putative	19.9834	1.02297	13.6068	0.712266	44.1205	0.285122	37.8928	1.47214	1116	66.67
LmxM.22.0020	protein_coding	hypothetical protein, unknown function	29.5252	4.89661	22.4656	0.950518	29.7889	6.91776	33.0034	4.89236	435	13.71
LmxM.36.6130	protein_coding	hypothetical protein, conserved	14.2647	2.2183	13.0514	0.426655	12.6924	1.96853	12.4569	3.13485	966	70.81
LmxM.32.1400	protein_coding	protein kinase, putative	14.351	0.774844	12.8627	2.09984	13.8256	0.62732	13.6905	3.20034	5757	5.52
LmxM.36.6990	protein_coding	acetyltransferase, putative	32.4004	2.2818	26.3665	0.100638	33.1461	6.45884	28.2013	6.29037	840	75
LmxM.05.1020	protein_coding	hypothetical protein, conserved	17.313	2.20115	28.8991	1.20801	17.2629	1.25086	18.4971	2.82157	2760	94.67
LmxM.27.0620	protein_coding	hypothetical protein, conserved	26.1169	1.01278	16.4571	0.116731	17.8033	6.41382	18.2527	1.36623	1440	18.96
LmxM.27.0700	protein_coding	hypothetical protein, conserved	7.9664	3.11152	10.0792	0.492551	17.7632	2.53835	10.2582	2.53143	1359	26.27
LmxM.27.0875	protein_coding	hypothetical protein	138.794	21.3956	69.4375	0.853297	90.7816	2.8563	108.615	15.6389	792	17.42
LmxM.08.0810	protein_coding	unspecified product	14.1609	1.6988	8.83298	2.4854	24.2395	0.0349735	21.1894	1.54268	495	4.41
LmxM.23.0160	protein_coding	hypothetical protein, conserved	18.7165	0.396639	24.9823	1.63718	14.5218	2.10548	17.2667	4.47763	1581	9.01
LmxM.19.1090	protein_coding	hypothetical protein, unknown function	41.063	4.23603	26.8612	6.24284	34.5048	1.73455	35.9621	7.47111	609	7.89
LmxM.36.6880	protein_coding	DNA-binding protein, putative	40.214	4.94108	28.4043	2.2673	33.51	1.24037	38.8532	2.88825	861	23
LmxM.36.0600	protein_coding	ubiquitin/ribosomal protein S27a, putative	1543.64	237.856	1120.3	130.75	939.656	161.913	1201.45	36.0789	459	96.08
LmxM.30.2760	protein_coding	kinetoplast-associated protein-like protein	7.2795	1.12156	5.93261	0.487769	13.5829	1.28713	10.5962	3.17088	3834	7.44
LmxM.26.0840	protein_coding	hypothetical protein, conserved	44.4753	0.919233	34.194	3.00208	39.6183	0.293621	49.5585	5.97933	2850	6.74
LmxM.03.0420	protein_coding	hypothetical protein, conserved	12.2822	1.81297	4.78947	0.928075	13.3424	1.5554	17.3145	6.33975	5076	5.91
LmxM.20.1130	protein_coding	DNAj-like protein	34.7729	0.350072	28.9605	1.35346	32.1717	0.425168	55.9291	10.1198	1959	28.18
LmxM.08_29.1270	protein_coding	ATP-dependent Clp protease subunit, heat shock protein 100 (HSP100), putative	16.0421	4.51874	9.33418	0.298997	20.1561	5.59892	19.0003	3.68965	2598	99.31
LmxM.28.2580	protein_coding	leucine-rich repeat protein, putative	17.6209	2.25864	15.0176	1.94868	22.5537	3.62873	21.5785	2.77588	2658	23.93
LmxM.15.0730	protein_coding	hypothetical protein, conserved	14.704	1.86254	14.2288	0.932924	16.4905	0.518072	20.3453	4.12935	1683	32.98
LmxM.25.2095	protein_coding	hypothetical protein, conserved	49.2185	2.15008	38.3603	1.52348	49.1862	2.46157	62.733	8.16404	882	10.03
LmxM.16.0010	protein_coding	hypothetical protein, conserved	91.8309	9.83776	66.3775	1.32928	78.979	6.95091	91.2417	9.13186	1125	33.6
LmxM.20.0030	protein_coding	histone-lysine N-methyltransferase, putative	23.6252	3.23219	67.3911	2.42635	54.4344	6.99167	33.3727	1.08926	840	61.79
LmxM.11.0600	protein_coding	hypothetical protein, conserved	27.9579	3.04248	21.1405	1.23635	16.4418	0.379083	21.7764	2.80235	1785	26.72
LmxM.23.0543	protein_coding	5'-3' exoribonuclease C, putative (XRNC)	17.2418	3.58545	9.38983	0.227491	19.2626	2.00512	23.2564	5.42647	3213	40.06
LmxM.25.0920	protein_coding	hypothetical protein, conserved	3.5855	0.200221	5.18136	0.927028	4.61768	0.222269	6.005	2.07849	2622	10.53
LmxM.25.0490	protein_coding	RNA-binding protein, putative, UPB1	57.9002	36.37	124.068	8.28546	133.069	28.3656	182.511	27.8292	525	48
LmxM.09:rRNA:rfamscan:391554-391672	rRNA_encoding	unspecified product	750.157	183.026	1600.65	707.474	3459.22	4317.87	727.793	562.276	119	7.54
LmxM.17.0770	protein_coding	hypothetical protein, conserved	8.60531	2.89696	2.39449	0.0189116	5.06718	0.711652	6.7108	1.99792	1215	8.21
LmxM.22.0500	protein_coding	hypothetical protein, conserved	27.9122	3.12462	23.1276	0.823814	27.585	1.08829	29.7034	4.03532	1551	34.62
LmxM.24.1400	protein_coding	hypothetical protein, conserved	11.9965	2.97681	19.6153	0.208004	19.1178	0.0472036	14.5023	2.40794	603	73.13
LmxM.16.0890	protein_coding	hypothetical protein, conserved	24.2421	1.62785	12.2548	0.242645	33.4838	0.333119	41.235	1.13295	1977	12.9
LmxM.09.1010	protein_coding	Present in the outer mitochondrial membrane proteome 10 (POMP10)	12.9127	5.76699	17.5347	0.0526201	25.8803	5.98312	22.7924	1.16226	1851	7.42
LmxM.25.0870	protein_coding	protein kinase, putative	34.8213	8.97368	28.4363	2.34622	22.1841	1.49927	25.3969	0.775997	885	91.53
LmxM.10.0140	protein_coding	DEAD/DEAH box helicase, putative	29.5358	4.29965	22.8046	2.32244	26.4858	0.198259	29.8968	2.6904	2211	61.06
LmxM.07.0750	protein_coding	hypothetical protein, conserved	26.2834	3.45163	13.7417	3.57514	20.8543	1.12524	20.8656	4.54638	888	10.05
LmxM.13.0420	protein_coding	long-chain-fatty-acid-CoA ligase, putative	44.5481	0.627358	33.6045	2.37585	29.7372	3.07348	32.7366	3.83069	2010	83.58
LmxM.36.2140	protein_coding	hypothetical protein, conserved	21.1219	2.73974	26.2226	1.0604	21.6029	4.06611	52.9179	19.8817	924	44.16
LmxM.30.0620	protein_coding	hypothetical protein, conserved	53.5435	4.84585	30.2392	1.23837	66.0262	0.511756	63.8717	6.61686	2451	18.12
LmxM.19.1490	protein_coding	hypothetical protein, conserved	22.2061	6.27919	18.2366	3.69734	35.1153	3.00213	29.4683	5.08385	963	92.21
LmxM.27.0440	protein_coding	hypothetical protein, conserved	28.2656	2.53763	13.6342	0.163529	24.6098	0.196571	34.4763	5.39256	1671	5.44
LmxM.32.2210	protein_coding	hypothetical protein, conserved	66.0137	5.06474	47.5089	0.999968	98.498	8.7176	103.795	19.253	582	82.99
LmxM.27.0740	protein_coding	NADH dehydrogenase [ubiquinone] iron-sulfur protein 7, mitochondrial (NDHK)	78.1924	6.86865	63.939	5.23436	74.2182	2.20401	64.9619	8.50707	606	85.15
LmxM.24.1315	protein_coding	peptidyl-prolyl cis-trans isomerase-like protein	33.6042	2.41171	49.5951	5.6138	28.7401	4.63788	22.5889	3.51183	729	56.38
LmxM.27.1430	protein_coding	hypothetical protein, conserved	26.5328	2.72095	14.3193	1.00448	22.0958	0.909392	33.0855	2.16821	2742	9.21
LmxM.34.1950	protein_coding	hypothetical protein, conserved	31.1344	5.20336	27.5873	3.78583	39.2353	1.66278	37.806	4.3907	708	80.51
LmxM.28.0940	protein_coding	oxidoreductase-like protein	20.6039	1.54848	10.6007	0.080765	22.9023	3.20922	28.0372	1.15631	2868	42.57
LmxM.25.1970	protein_coding	kinesin, putative	31.0852	1.49073	21.1233	1.53583	21.6021	1.53703	27.5464	5.02647	3216	35.82
LmxM.22.0950	protein_coding	protein kinase, putative	16.2886	6.04183	23.7098	0.111317	14.6648	2.09449	9.8941	2.88438	1077	75.49
LmxM.29.0920	protein_coding	hypothetical protein, conserved	22.132	0.853361	18.7524	0.486554	19.1897	1.53144	21.8115	0.727795	2814	3.91
LmxM.26.1785	protein_coding	hypothetical protein	79.1123	7.18929	73.0795	1.70207	30.5319	1.88821	42.6552	3.46994	990	4.51
LmxM.21.1280	protein_coding	hypothetical protein, conserved	11.6499	1.52071	9.20149	0.847842	9.83376	2.01298	11.6391	3.10264	1392	45.04
LmxM.09.0900	protein_coding	ef-hand protein 5, putative	44.3464	6.87571	41.4504	0.600303	47.991	3.638	52.5662	3.37051	561	52.94
LmxM.33.4120	protein_coding	hypothetical protein, conserved	29.6406	2.39902	22.2847	0.178057	33.594	7.10234	29.7686	2.08902	825	11.41
LmxM.06.0560	protein_coding	deoxyuridine triphosphatase, putative	201.835	30.0094	386.681	12.7841	167.319	3.34391	148.363	25.2267	807	70.63
LmxM.34.5360	protein_coding	amino acid permease, putative	24.6225	1.78513	20.3463	0.906832	27.5189	2.14408	23.7159	5.88932	1218	86.45
LmxM.25.1690	protein_coding	hypothetical protein, conserved	29.2192	0.784412	19.0626	2.27047	25.7546	5.92909	30.7457	1.25105	855	7.21
LmxM.21.0350	protein_coding	hypothetical protein, conserved	41.5729	10.7286	33.215	5.59669	28.2686	3.29308	32.5243	2.84524	372	66.13
LmxM.29.2950	protein_coding	phospholipase c-like protein	11.0481	3.82563	7.71348	1.34434	42.4636	4.24817	32.5683	0.814408	2214	97.43
LmxM.25.0410	protein_coding	hypothetical protein, conserved	69.4694	2.65112	42.9684	4.45263	51.3522	9.27598	63.6766	2.70966	888	53.38
LmxM.34.1230	protein_coding	short chain dehydrogenase, putative	46.4555	5.40936	53.369	0.512333	45.0732	9.13047	43.9261	0.572678	765	99.61
LmxM.34.4770	protein_coding	peptidyl-prolyl cis-trans isomerase (cyclophilin- 40), putative	81.6028	10.7877	77.0899	0.678265	38.7476	2.33127	31.8079	2.72314	1065	90.42
LmxM.01.0140	protein_coding	unspecified product	53.4293	19.5763	65.8213	12.1787	30.8135	4.85912	50.5218	17.6715	249	93.98
LmxM.14.0020	protein_coding	phosphatidylinositol 3-kinase, putative	13.8164	1.32942	15.0138	1.20114	17.489	0.451043	14.6941	4.43368	2829	79
LmxM.24.1180	protein_coding	hypothetical protein, conserved	16.131	1.73843	4.55693	0.276716	17.0241	1.99676	26.0597	1.84137	759	4.57
LmxM.15.0230	protein_coding	lysyl-tRNA synthetase, putative	137.591	5.89119	168.493	1.74221	148.458	3.66832	128.837	17.3472	1761	97.96
LmxM.36.2480	protein_coding	hypothetical protein, conserved	24.9062	6.60125	12.8113	1.559	25.45	4.67643	40.1646	3.89342	825	38.91
LmxM.30.2790	protein_coding	ADP-ribosylation factor, putative	125.186	22.9567	170.589	5.48069	190.469	26.532	144.981	7.56478	537	97.21
LmxM.34.3490	protein_coding	hypothetical protein, conserved	48.5002	5.1722	44.9632	3.44616	43.4462	4.28021	57.5707	6.03532	1281	6.92
LmxM.09.0740	protein_coding	ubiquitin ligase, putative	13.971	1.36521	10.0149	1.16868	18.2284	0.418115	17.4529	2.68724	6729	4.28
LmxM.36.2300	protein_coding	hypothetical protein, conserved	26.1836	1.86587	25.1344	2.49813	22.8835	7.22406	30.3301	4.60445	1449	7.64
LmxM.31.2060	protein_coding	ABC transporter-like protein	14.6081	0.992162	13.8464	2.6313	13.9949	2.66278	14.4072	1.28158	2196	29.78
LmxM.23.1000	protein_coding	hypothetical protein, unknown function	36.2169	3.47142	36.159	2.31908	31.1708	3.91412	26.6513	3.94343	699	44.21
LmxM.33.3270	protein_coding	hypothetical protein, conserved	51.4647	11.9043	43.2459	1.73094	65.1147	1.01473	82.6463	12.7527	558	8.21
LmxM.19.1410	protein_coding	hypothetical protein, conserved	19.6246	3.13037	18.9225	1.04915	26.1145	0.984843	25.5751	2.05344	2811	20.92
LmxM.31.2900	protein_coding	hypothetical protein, conserved	22.5613	4.44858	29.6504	0.367348	24.9414	3.22987	24.3351	3.20782	1857	80.78
LmxM.23.0300	protein_coding	tryptophanyl-tRNA synthetase, putative	38.9638	0.68908	28.4929	0.270526	37.3861	0.650467	42.6895	2.34796	1239	83.29
LmxM.14.0960	protein_coding	RNA editing 3' terminal uridylyl transferase 1	37.2565	2.83334	25.0132	4.38501	26.869	1.39691	34.9177	5.99645	3351	12.89
LmxM.34.0320	protein_coding	serine palmitoyltransferase, putative	16.8806	7.06125	18.144	2.06617	33.3578	4.523	24.1442	3.42143	1581	87.86
LmxM.12.0560	protein_coding	hypothetical protein, conserved	21.2834	4.14974	17.1103	0.55192	29.5903	1.27381	28.3459	3.63384	4110	10.95
LmxM.28.1550	protein_coding	hypothetical protein, conserved	17.0534	3.24447	14.3089	0.780732	22.8902	1.82734	20.9858	3.22967	720	3.48
LmxM.36.0581	protein_coding	sec14, cytosolic factor	20.3792	3.701	12.5518	0.553247	16.2334	6.15545	15.4586	3.09671	1260	60.71
LmxM.21.1040	protein_coding	kinesin, putative	6.58164	2.39051	6.65523	0.202501	14.3796	2.93405	12.8139	4.3123	6390	15.07
LmxM.29.1100	protein_coding	DREV methyltransferase, putative	25.8232	7.39392	15.9526	2.07318	50.9799	4.75856	45.0475	5.0608	912	88.82
LmxM.22.0310	protein_coding	carnitine palmitoyltransferase-like protein	27.9009	5.16821	28.7044	0.664453	26.7771	3.22147	37.5586	1.05813	2037	85.13
LmxM.36.4600	protein_coding	hypothetical protein, conserved	13.4609	3.89218	7.47829	0.85084	16.9169	0.587932	11.8382	3.23807	480	42.5
LmxM.32.1890	protein_coding	hypothetical protein, conserved	15.9753	1.321	18.6371	2.30742	16.1683	1.35939	19.201	2.89582	1671	5.44
LmxM.24.2080	protein_coding	40S ribosomal protein S8, putative	1056.28	185.606	964.064	110.416	770.841	13.3426	849.436	18.1824	657	99.54
LmxM.29.3020	protein_coding	hypothetical protein, conserved	21.7632	4.78574	16.2586	1.58117	31.919	1.98392	39.3778	5.94801	966	95.03
LmxM.08.1218	protein_coding	hypothetical protein, conserved	21.1335	4.28351	8.10363	0.0905839	14.8388	0.0167591	16.4628	4.39776	1533	10.45
LmxM.23.1470	protein_coding	hypothetical protein, conserved	69.37	15.197	50.4683	0.378219	45.1443	5.55694	41.2397	4.52091	660	23.18
LmxM.10.0310	protein_coding	protein transport protein SEC23, putative	11.6048	1.79677	8.96989	0.282369	13.0289	1.51102	12.5773	2.27283	2415	99.13
LmxM.15.0340	protein_coding	hypothetical protein, conserved	20.2971	2.17714	17.2791	2.21178	13.817	1.50529	16.1698	3.26449	1470	7.24
LmxM.31.3690	protein_coding	hypothetical protein, conserved	13.1211	0.622656	9.81345	0.328269	17.0105	0.915778	15.1877	2.82629	2904	26.55
LmxM.34.0480	protein_coding	hypothetical protein, conserved	17.4118	1.97826	25.1346	0.732955	28.0524	1.44773	21.6545	2.46811	579	8.69
LmxM.28.1130	protein_coding	hypothetical protein, unknown function	4.44586	2.54716	5.78539	1.27288	7.25412	1.76002	6.87877	1.13768	1569	7.91
LmxM.16.0520	protein_coding	hypothetical protein, conserved	68.4938	5.69644	59.8898	3.73332	69.7612	10.9504	78.3379	1.36187	987	4.69
LmxM.20.0520	protein_coding	hypothetical protein, conserved	4.77949	0.720929	3.82804	0.368121	5.81565	2.16361	4.42351	1.62549	2901	11.48
LmxM.01.0070	protein_coding	hypothetical protein, conserved	21.966	1.44181	14.9866	1.24265	19.0758	1.2945	22.937	3.99224	1800	5.24
LmxM.28.1910	protein_coding	hypothetical protein, conserved	38.5858	2.99051	31.1775	0.0796881	27.7265	5.28579	34.1792	2.96149	2001	9.81
LmxM.19.0450	protein_coding	hypothetical protein, conserved	20.1665	2.86942	14.1017	1.56457	22.9447	0.600009	25.1099	3.4329	2850	22.32
LmxM.27.2337	protein_coding	hypothetical protein	18.417	1.79724	19.6711	0.826324	27.3107	0.23591	23.893	6.00179	1251	6.21
LmxM.27.2305	protein_coding	hypothetical protein, conserved	19.2909	2.35274	19.1985	1.41494	21.288	4.15947	17.6095	0.799913	549	54.64
LmxM.31.0310	protein_coding	intraflagellar transport protein 140, putative (IFT140)	20.8062	2.15683	19.8286	1.34412	21.3066	0.74989	22.6859	4.88308	4968	94.99
LmxM.13.1210	protein_coding	nucleobase transporter	109.469	54.6248	85.7129	3.05471	123.636	19.7086	98.3499	13.5964	1503	91.82
LmxM.12.0460	protein_coding	hypothetical protein, unknown function	2.88525	1.5053	3.03574	0.0439106	3.1102	1.1915	2.8919	1.31974	2355	4.02
LmxM.08_29.2750	protein_coding	hypothetical protein, conserved	216.483	34.6457	204.185	41.1328	174.585	19.2785	182.99	43.3793	222	6.89
LmxM.32.3150	protein_coding	40S ribosomal protein S13, putative	1401.17	132.52	1745.15	2.74977	1298.05	53.9687	1458.16	129.399	456	99.34
LmxM.36.1010	protein_coding	hypothetical protein, conserved	26.9965	3.05344	19.407	0.201488	29.4945	0.836022	28.3251	1.3477	4938	10.27
LmxM.25.2450	protein_coding	histone H4	514.521	160.386	439.467	20.0025	331.099	163.015	374.365	52.657	303	89.11
LmxM.08_29.1860	protein_coding	hypothetical protein, conserved	24.6156	1.29964	18.9174	0.472596	19.8638	2.68551	21.8092	1.39546	1665	3.47
LmxM.25.0230	protein_coding	hypothetical protein, conserved	53.169	5.96809	42.1414	1.12583	43.7491	3.67881	47.4206	3.47681	987	46.81
LmxM.29.1420	protein_coding	ama1 protein, putative	53.0329	20.1267	23.8556	8.27056	89.6545	3.18009	73.538	6.23375	528	83.52
LmxM.27.1650	protein_coding	hypothetical protein, conserved	12.1715	1.10532	8.59985	0.33616	12.6024	1.13585	12.0711	2.20919	3885	7.49
LmxM.17.1220	protein_coding	histone H2B	323.504	52.2437	478.386	37.1058	243.879	3.43707	265.047	39.5423	324	87.04
LmxM.21.1410	protein_coding	hypothetical protein, conserved	22.0927	1.70683	14.1604	1.01082	18.9527	2.07708	23.0669	5.01928	1332	17.12
LmxM.24.1450	protein_coding	protein kinase, putative	14.0457	0.463482	9.22777	0.841926	10.612	0.146309	12.4316	3.98817	1815	45.45
LmxM.29.0820	protein_coding	hypothetical protein, conserved	4.34866	2.0904	3.50096	0.695713	12.8237	3.18036	11.4469	2.25871	2316	23.06
LmxM.34.3380	protein_coding	hypothetical protein, conserved	40.2659	1.04281	38.2442	0.684124	40.9742	1.22898	43.0669	1.27475	1644	7.44
LmxM.07.0160	protein_coding	protein kinase, putative	18.3957	1.95629	10.1009	1.32476	13.1237	0.40265	14.1949	1.52573	2544	29.13
LmxM.14.0400	protein_coding	hypothetical protein, conserved	35.5577	5.83683	19.2565	3.33016	109.007	12.6796	90.8835	7.65012	933	8.23
LmxM.01.0500	protein_coding	fatty acyl CoA synthetase 2, putative	31.0562	5.78488	14.2358	0.642955	30.0118	2.55615	30.9052	3.21736	2124	87.15
LmxM.24.1420	protein_coding	mismatch repair protein, putative	23.7546	2.20818	10.6959	0.424556	20.5833	2.1122	23.186	5.03378	4122	15.14
LmxM.25.1910	protein_coding	hypothetical protein, conserved	36.546	2.19848	22.8401	2.5429	23.2121	2.90448	31.9169	4.14229	1050	36.29
LmxM.09.0060	protein_coding	RNA-binding protein 5, putative	71.6385	13.8526	146.076	27.1025	82.9344	6.12384	96.5599	28.4009	396	59.85
LmxM.04.0840	protein_coding	tyrosine phospatase-like protein	18.9014	3.07043	6.02247	0.334696	14.485	0.258861	18.5054	3.07011	2610	18.16
LmxM.12.0280	protein_coding	ornithine decarboxylase, putative (ODC)	10.0099	2.06052	9.14409	0.0174952	23.8102	0.762832	19.5303	1.79602	2154	60.03
LmxM.27.0630	protein_coding	Mitochondrial SSU ribosomal protein, putative	31.9073	1.16291	25.3387	1.91535	28.1635	1.65236	32.3564	3.55079	2673	8.53
LmxM.29.3580	protein_coding	serine/threonine-protein kinase, putative	20.3225	2.20209	22.1215	0.954597	31.0112	0.678378	27.0035	2.29253	2247	55.41
LmxM.20.0840	protein_coding	electron transport protein SCO1/2, putative	23.1165	2.40448	14.2644	0.665672	21.2305	4.36073	22.5874	1.45579	696	92.67
LmxM.36.0030	protein_coding	hypothetical protein, conserved	40.2111	7.60502	38.4714	5.09644	20.9926	3.22953	21.8247	2.62216	459	11.04
LmxM.30.0150	protein_coding	hypothetical protein, conserved	45.7451	6.77029	34.0858	4.5817	38.7266	2.60078	45.5476	1.8205	966	7.68
LmxM.36.2370	protein_coding	hypothetical protein, conserved	13.7185	0.379816	11.5554	0.679383	12.1197	0.523509	11.3334	2.66086	2871	4.48
LmxM.02.0540	protein_coding	hypothetical protein, conserved	53.1866	8.10676	47.9016	5.60477	34.6702	4.20435	34.4223	2.18414	978	4.69
LmxM.32.0090	protein_coding	hypothetical protein, conserved	28.9947	0.894991	26.1254	0.848071	24.2292	0.503127	28.343	0.73709	1848	16.56
LmxM.33.3460	protein_coding	hypothetical protein, conserved	46.5982	3.43999	42.1768	2.48799	31.8325	3.23761	34.447	0.853113	1428	9.24
LmxM.34.2480	protein_coding	hypothetical protein, conserved	33.2415	4.00349	15.2066	0.313323	53.0817	1.41891	63.1524	13.3431	1017	8.2
LmxM.15.1210	protein_coding	inositol/phosphatidylinositol phosphatase, putative	22.7093	1.10189	17.6968	1.96439	24.9111	1.49527	23.8454	2.11734	2379	87.52
LmxM.29.0320	protein_coding	hypothetical protein, conserved	19.9685	1.99904	15.1284	1.07002	22.0303	2.20298	22.6112	0.501887	1770	27.46
LmxM.31.0850	protein_coding	hypothetical protein, conserved	15.5566	1.26234	15.2163	0.274359	22.4354	1.64923	22.7875	0.85212	2292	24.48
LmxM.25.2280	protein_coding	hypothetical protein, conserved	16.5094	0.946648	8.08116	0.630066	21.192	1.24059	19.1688	3.31249	984	51.83
LmxM.33.4250	protein_coding	hypothetical protein, conserved	26.5304	4.6299	27.063	0.95835	21.1825	2.28554	25.1668	4.22932	1779	12.1
LmxM.23.0840	protein_coding	hypothetical protein, unknown function	33.0164	18.7483	41.6629	1.51584	39.1822	10.7506	26.9027	5.16607	1584	4.89
LmxM.08.0920	protein_coding	hypothetical protein, conserved	79.8759	6.14566	61.7705	13.8119	43.1305	1.5795	56.1153	5.23561	615	3.75
LmxM.21.0400	protein_coding	Peptidase C19, ubiquitin carboxyl-terminal hydrolase, putative	15.7675	0.300806	12.2788	0.244533	26.4295	4.58116	23.2126	3.9112	1941	11.8
LmxM.29.1710	protein_coding	small GTP-binding protein Rab28, putative	38.0389	1.41344	43.4138	5.38086	37.9747	5.12692	34.823	2.91751	708	88.98
LmxM.17.1060	protein_coding	hydrolase-like protein	19.3896	1.4232	15.0266	1.6838	15.9641	2.93641	19.3946	2.17006	2163	39.53
LmxM.05.0241	protein_coding	viscerotropic leishmaniasis antigen, putative	3.5567	0.286634	2.96944	0.452096	4.00249	0.386381	3.85467	0.219707	4236	57.93
LmxM.32.1470	protein_coding	RNA-binding protein, putative	9.90444	4.05012	7.91148	0.993471	13.6811	1.60991	11.215	2.90279	387	68.22
LmxM.36.3120	protein_coding	hypothetical protein, conserved	21.0207	2.6943	20.8216	0.648078	18.9956	0.676177	19.5948	5.11607	1692	28.37
LmxM.32.0610	protein_coding	paraflagellar rod component, putative (PFC16)	39.3847	5.09426	83.0266	3.23456	13.7418	4.51379	16.3858	0.955771	378	3.85
LmxM.12.0200	protein_coding	hypothetical protein, unknown function	25.0905	2.23406	15.0529	0.026252	30.7054	1.63713	26.1249	4.52796	3195	4.77
LmxM.32.2160	protein_coding	hypothetical protein, conserved	32.3121	1.47429	28.0016	8.77525	31.9593	1.4384	28.7728	3.13115	606	90.1
LmxM.16.1490	protein_coding	hypothetical protein, conserved	31.2671	3.70778	26.0506	1.72548	23.9513	5.91649	30.9056	3.83874	1095	24.66
LmxM.13.0200	protein_coding	hypothetical protein, unknown function	33.9799	14.1317	27.0965	0.419638	138.813	21.4208	137.13	12.6128	2286	9.45
LmxM.36.0750	protein_coding	hypothetical protein, conserved	5.27406	1.73435	3.88143	0.253549	9.2202	0.506631	9.58733	3.78401	3858	6.14
LmxM.14.1430	protein_coding	hypothetical protein, conserved	15.674	2.31318	12.8083	0.703573	17.7248	0.0068752	18.3353	5.59758	5265	29.29
LmxM.07.0120	protein_coding	hypothetical protein, conserved	15.1498	1.26656	7.03843	0.236428	18.3298	2.74466	20.1974	4.42094	6606	13.12
LmxM.31.1200	protein_coding	proteasome regulatory non-ATP-ase subunit, putative	65.3945	6.40615	65.2322	3.58175	55.3282	1.55748	55.8907	3.81016	825	97.45
LmxM.34.4350	protein_coding	hypothetical protein, conserved	17.0834	3.31896	15.9672	0.0265568	19.1113	2.77764	19.9222	2.31353	3876	15.4
LmxM.36.6960	protein_coding	hypothetical protein, conserved	36.6982	3.77476	42.1838	5.03668	37.0026	1.31035	35.4021	3.64852	1101	92.64
LmxM.31.3550	protein_coding	hypothetical protein, unknown function	17.5313	1.08718	9.74675	0.698973	14.9647	0.290607	14.6809	2.59138	1332	12.67
LmxM.30.2980	protein_coding	hypothetical protein, conserved	26.198	2.09077	15.6245	1.03996	27.0067	0.286733	31.1526	6.48462	2964	17.11
LmxM.34.3960	protein_coding	protein kinase A catalytic subunit isoform 2	6.2351	2.9626	10.5868	0.994161	5.65752	1.87388	5.94998	0.937604	1149	84.33
LmxM.33.3300	protein_coding	hypothetical protein, conserved	19.5157	2.78928	14.3751	1.27676	24.2895	3.9873	21.7015	3.03532	642	6.78
LmxM.14.0620	protein_coding	hypothetical protein, conserved	28.7223	1.46677	25.1832	0.710176	24.2096	0.995235	60.1705	8.58278	1392	10.34
LmxM.03.0490	protein_coding	hypothetical protein, conserved	24.8744	1.56047	15.5218	0.467229	30.2362	2.57279	30.279	6.11669	2961	12.65
LmxM.33.3030	protein_coding	hypothetical protein, conserved	28.9448	1.55361	25.3822	2.51007	32.6877	4.0571	27.3426	2.45393	1053	4.33
LmxM.19.0460	protein_coding	hypothetical protein, conserved	29.1946	4.87242	13.9364	1.00409	21.24	5.3309	49.4076	7.70384	888	14.53
LmxM.14.1050	protein_coding	hypothetical protein, conserved	26.2188	4.09626	29.2107	0.258193	35.2897	0.43983	33.482	7.1771	813	55.72
LmxM.29.0205	protein_coding	hypothetical protein, conserved	39.6546	15.3272	17.3108	3.65162	35.574	2.56161	37.8537	6.61133	360	6.9
LmxM.11.0830	protein_coding	hypothetical protein, conserved	19.1619	4.61922	13.7196	1.01747	19.1549	5.48427	22.1092	2.32354	4242	8.49
LmxM.21.0200	protein_coding	major vault protein-like protein	31.8584	1.51928	17.1298	1.5926	26.6218	0.319719	33.5149	7.18967	2880	97.08
LmxM.29.0100	protein_coding	hypothetical protein, conserved	11.027	2.01465	6.07136	0.436805	10.5872	2.59539	11.8503	4.74557	4698	8.3
LmxM.16.0950	protein_coding	sucrose-phosphate synthase-like protein	78.7015	8.36756	81.3485	4.3413	82.6265	1.79083	53.558	8.41375	1395	29.25
LmxM.23.1770	protein_coding	exosome component CSL4, putative (CSL4)	21.5849	3.25067	11.4322	0.0722522	21.626	6.29998	24.2051	2.65886	858	55.24
LmxM.28.0210	protein_coding	histone H2B variant	39.8335	3.51442	64.2064	10.8538	73.9224	13.4988	61.1592	12.7205	429	69.23
LmxM.36.3530partial	protein_coding	polyubiquitin, putative	1754.73	492.409	1441.86	180.145	2343.95	469.944	1788.34	318.246	243	91.36
LmxM.33.2480	protein_coding	hypothetical protein, conserved	13.1901	2.70625	17.5109	0.697699	13.2663	1.4255	16.2115	2.81599	3222	64.9
LmxM.36.4990	protein_coding	tubulin delta chain (TUBD1)	5.38593	1.09754	4.08832	1.07878	4.59515	0.0686325	4.89864	1.18578	1695	55.75
LmxM.04.0230	protein_coding	hypothetical protein, conserved	30.0155	1.30042	25.8802	2.26898	41.2937	7.07193	35.0217	3.22284	780	4.35
LmxM.31.1360	protein_coding	RNA guanylyltransferase, putative	11.9114	1.29943	8.64165	0.117208	24.2167	0.0636085	16.7303	4.08235	2055	43.5
LmxM.20.1410	protein_coding	hypothetical protein, conserved	14.4926	1.40656	6.30141	0.0253081	16.1419	0.878031	17.3318	5.17173	2802	6.9
LmxM.22.0990	protein_coding	hypothetical protein, conserved	12.5563	0.444528	7.02449	0.0505793	13.6173	2.79652	14.9841	3.20131	3648	2.01
LmxM.27.2300	protein_coding	transcription elongation regulator-like protein	26.9916	2.44911	25.9282	0.288857	29.5954	3.17822	29.2971	2.10434	2109	65.15
LmxM.24.0790	protein_coding	hypothetical protein, conserved	21.4238	2.62131	18.1353	0.288921	15.5521	1.88538	19.6308	4.96788	1719	12.39
LmxM.16.1330	protein_coding	hypothetical protein, conserved	12.1981	3.71072	5.21566	0.303224	7.53074	0.846103	7.41368	2.02281	4134	15.53
LmxM.32.2610	protein_coding	Mitochondrial-processing peptidase subunit alpha (MPPA)	38.8524	3.15582	29.3681	2.30616	48.2231	0.912224	50.4187	3.68514	1452	86.98
LmxM.20.0850	protein_coding	pseudouridine synthase TruD, putative	8.3099	1.28239	6.83261	0.357938	12.697	1.80363	12.41	2.91937	4728	6.79
LmxM.09.0320	protein_coding	hypothetical protein, conserved	21.2988	1.51283	14.2127	0.127383	15.6582	2.13179	16.2679	2.93619	2754	17.43
LmxM.36.5180	protein_coding	aldehyde dehydrogenase, putative	94.5105	10.8348	82.4008	1.43527	76.5998	4.72805	67.571	4.91412	1599	87.62
LmxM.15.1410	protein_coding	ERAD-associated E3 ubiquitin-protein ligase HRD1, putative	59.711	9.66617	54.4182	7.87996	43.7097	1.27241	58.2559	3.54438	1437	67.85
LmxM.11.0300	protein_coding	hypothetical protein, conserved	37.2448	7.58217	17.72	2.26914	15.5553	2.24549	27.4413	5.81117	825	13.4
LmxM.23.1420	protein_coding	hypothetical protein, conserved	25.1353	1.3689	16.7808	1.27885	34.0075	0.669366	30.3218	2.59726	966	57.14
LmxM.33.2765	protein_coding	hypothetical protein, conserved	12.2808	2.73414	5.79036	0.247999	16.1008	1.68492	13.7643	3.23397	1032	10.49
LmxM.36.1860	protein_coding	hypothetical protein, conserved	44.6005	4.93905	46.5363	0.630886	32.9808	0.542332	40.651	1.52502	1296	29.86
LmxM.19.0760	protein_coding	transporter, putative	41.1295	3.02261	31.8566	2.32352	37.9878	1.54203	35.4362	3.88301	1482	24.7
LmxM.17.0070	protein_coding	ADP-ribosylation factor, putative	40.961	1.51282	41.6107	4.48585	44.3339	5.98549	38.8071	6.6244	564	97.34
LmxM.36.0820	protein_coding	ADP-ribosylation factor-like protein	13.05	1.10745	10.3251	0.723085	10.6794	0.845326	11.4395	3.59793	906	67.88
LmxM.05.0560	protein_coding	hypothetical protein, conserved	10.6637	0.725272	5.34851	1.35735	9.97836	0.290233	11.7722	4.24091	1260	49.76
LmxM.24.0450	protein_coding	unspecified product	11.1465	1.95514	4.28281	1.48979	14.6141	1.17025	11.6317	0.683682	4119	11.28
LmxM.08_29.1995	protein_coding	hypothetical protein, conserved	18.5689	2.8702	8.2389	0.184073	19.2062	2.23935	22.2043	0.54491	1104	29
LmxM.36.0950	protein_coding	dynein heavy chain, putative	6.21861	2.59369	6.26049	0.604542	12.0807	1.07446	10.3156	4.41318	12612	84.54
LmxM.31.3010	protein_coding	hypothetical protein, conserved	32.6268	10.4241	53.9872	0.730055	33.6601	7.84538	28.798	4.13882	2643	16.23
LmxM.26.0190	protein_coding	hypothetical protein, conserved	63.814	4.70376	56.4859	1.43898	71.4383	13.6459	72.0662	1.14474	846	79.08
LmxM.04.0630	protein_coding	hypothetical protein, conserved	141.323	11.4383	165.351	24.0828	119.512	7.38458	113.499	5.1231	597	6.78
LmxM.24.2330	protein_coding	hypothetical protein, conserved	42.0111	1.28101	43.6111	4.45028	39.7155	1.42796	25.6956	4.31879	777	68.73
LmxM.09.0030	protein_coding	hypothetical protein, conserved	53.9694	6.32683	72.5447	0.40814	52.4487	6.28823	49.0231	7.847	963	7.98
LmxM.29.2040	protein_coding	calpain-like cysteine peptidase, putative	8.98961	1.80821	14.276	0.696434	11.9568	1.49576	14.1576	3.61059	4095	7.62
LmxM.26.0210	protein_coding	Silent information regulator 2 related protein 1, putative (SIR2RP1)	53.4616	1.70922	51.7756	3.90544	46.1772	5.64032	57.6581	8.12975	1122	67.11
LmxM.03.0620	protein_coding	mitochondrial protein 99, putative (MP99)	15.3416	1.81227	5.38878	0.27207	15.0674	1.9724	17.3979	5.39637	1968	21.49
LmxM.16.0330	protein_coding	hypothetical protein, conserved	24.1619	3.53616	17.915	2.55481	36.1891	5.18599	29.3784	1.44871	1164	15.72
LmxM.05.0980	protein_coding	NADH-ubiquinone oxidoreductase, mitochondrial, putative	23.522	1.55368	24.7906	0.216292	14.7774	1.05766	18.1111	0.284247	1446	87.76
LmxM.36.3580	protein_coding	hypothetical protein, conserved	29.556	2.58635	27.6908	2.10194	31.5248	0.40633	30.0381	1.63603	1404	98.5
LmxM.31.1490	protein_coding	hypothetical protein, conserved	42.5113	0.863245	39.2384	3.65579	59.2015	14.7431	56.3901	8.74218	573	17.8
LmxM.34.0110	protein_coding	coatomer subunit zeta, putative	38.0739	7.78083	31.5897	4.63767	35.4543	6.26054	34.0562	5.66166	555	83.24
LmxM.06.0620	protein_coding	hypothetical protein, conserved	41.7816	3.36856	34.6014	0.195696	26.6924	0.647517	60.0102	11.2542	3033	27.5
LmxM.17.1190	protein_coding	hypothetical protein, unknown function	6.93702	2.42985	4.59183	0.0775597	10.9772	4.72811	8.80949	3.77083	2154	19.8
LmxM.04.0660	protein_coding	unspecified product	16.2304	1.71069	10.4348	5.41041	18.341	3.33077	8.61316	3.60643	447	77.85
LmxM.32.0740	protein_coding	hypothetical protein, conserved	6.98801	1.84602	6.7346	0.818476	8.21209	1.69578	7.74861	2.84333	1116	6.78
LmxM.28.1640	protein_coding	hypothetical protein, conserved	7.79779	4.2121	11.681	1.4303	12.2023	3.90747	13.5938	3.33455	4125	12.78
LmxM.33.1980	protein_coding	amastin-like surface protein, putative	3.00223	0.7694	0.174477	0.1026	2.10933	0.55406	2.70759	0.728211	621	4.05
LmxM.31.0900	protein_coding	hypothetical protein, conserved	20.7859	7.87485	18.6409	3.16346	18.1298	2.69329	18.9	0.691759	402	3.12
LmxM.21.0830	protein_coding	hypothetical protein, conserved	20.5362	2.57483	10.8888	0.452657	26.1979	2.59399	27.4912	6.16944	1107	18.97
LmxM.26.2100	protein_coding	serine/threonine protein phosphatase-like protein	9.93941	0.356208	3.80583	0.973571	26.5975	4.46887	29.6356	2.78818	2889	17.13
LmxM.31.0580	protein_coding	hypothetical protein, conserved	18.4293	1.88788	14.8798	1.48614	17.1615	5.37205	18.7554	5.21714	1758	14.56
LmxM.28.2990	protein_coding	hypothetical protein, conserved	54.8046	4.42084	61.8016	4.93747	51.7117	6.16399	48.1407	9.3299	708	30.08
LmxM.34.1620	protein_coding	hypothetical protein, conserved	11.5202	2.37245	11.9999	0.86738	17.28	1.4443	14.3206	3.58584	5850	9.23
LmxM.25.0680	protein_coding	myosin heavy chain kinase c-like protein	9.04068	2.9406	10.5109	0.0341624	10.3176	3.23352	11.1118	3.51447	5166	12.08
LmxM.34.2700	protein_coding	hypothetical protein, conserved	26.8789	1.25433	14.1239	0.884184	26.9999	0.676149	28.5542	4.9772	3993	27.9
LmxM.36.3510	protein_coding	hypothetical protein, conserved	42.7597	3.18429	26.9454	2.64319	28.6758	2.69821	42.8499	7.81524	501	12.05
LmxM.36.6345	protein_coding	hypothetical protein, conserved	103.368	4.72703	59.8095	0.970348	56.5078	3.87631	61.0237	13.9709	585	6.12
LmxM.14.1220	protein_coding	hypothetical protein, conserved	17.1303	1.72549	16.1429	3.51091	19.7122	1.09552	22.7364	4.51372	2808	24.04
LmxM.32.2000	protein_coding	hypothetical protein, conserved	54.2574	6.65131	53.862	2.15457	59.3932	1.22038	57.0051	11.6616	348	44.83
LmxM.34.4360	protein_coding	DNA polymerase epsilon catalytic subunit, putative	15.9708	2.55403	6.32974	0.0208667	19.4629	1.51132	19.2288	4.571	6915	28.29
LmxM.26.2090	protein_coding	hypothetical protein, unknown function	63.3734	6.95229	88.0618	3.70325	88.1002	5.49946	77.3181	6.86081	342	10.92
LmxM.28.2160	protein_coding	hypothetical protein, conserved	33.4075	3.74823	33.1895	0.714639	37.3763	0.356754	38.7403	1.50463	732	4.72
LmxM.36.2280	protein_coding	Bardet-Biedl syndrome 4 protein, putative (BBS4)	21.1761	1.27145	19.0436	1.37904	21.2094	2.33202	22.9816	3.15523	1488	74.6
LmxM.29.2910	protein_coding	mitogen-activated protein kinase, putative (MPK5)	17.1502	2.22091	23.9518	1.39065	22.1815	3.42206	23.8546	3.87849	1161	94.57
LmxM.13.1140	protein_coding	hypothetical protein, conserved	34.3318	4.43975	27.105	2.19627	22.8732	2.17997	32.0585	4.81512	1212	27.48
LmxM.20.1200	protein_coding	calpain-like cysteine peptidase, putative	13.3163	5.5277	17.4526	2.24501	11.9171	3.07048	14.8282	1.79519	2232	50.4
LmxM.28.1720	protein_coding	hypothetical protein, conserved	22.7715	1.92611	10.9669	2.04233	15.3971	0.0190792	18.2418	2.9297	1401	3.47
LmxM.20.0080	protein_coding	hypothetical protein, conserved	9.12291	1.57466	7.37959	0.66598	8.639	1.98424	9.36351	3.78841	1728	11.46
LmxM.29.1280	protein_coding	vacuolar assembly protein vps41, putative	26.5238	0.770887	12.2446	0.498915	26.9572	1.50024	27.9235	3.8791	4353	14.06
LmxM.22.0870	protein_coding	hypothetical protein, conserved	83.0715	9.27185	76.1984	2.37742	63.8709	5.78619	85.6091	5.77023	840	35.36
LmxM.07.0980	protein_coding	RNA binding protein, putative	162.755	13.7816	56.4803	14.1624	149.286	0.423056	193.453	31.9291	357	76.47
LmxM.18.1240	protein_coding	hypothetical protein, conserved	20.6074	0.44727	14.5612	2.20331	12.3094	0.301019	16.6513	3.80027	2295	54.77
LmxM.34.0700	protein_coding	vacuolar ATP synthase subunit d, putative	94.8555	2.33821	84.3062	5.29303	73.3846	3.25443	78.086	6.87479	831	94.22
LmxM.05.1100	protein_coding	hypothetical protein, conserved	31.5182	3.53705	42.1951	2.5382	26.4326	0.949999	28.503	2.18331	738	75.61
LmxM.36.0560	protein_coding	hypothetical protein, conserved	49.8128	2.0177	71.7804	0.472671	42.9606	6.26673	38.5308	6.13474	747	92.77
LmxM.11.1120	protein_coding	unspecified product	33.1236	4.39332	23.3422	2.10214	21.3573	1.60284	31.1131	1.86159	1011	9.56
LmxM.23.0125	protein_coding	cyclophilin type peptidyl-prolyl cis-trans isomerase, putative	44.7439	6.76843	48.5587	6.35505	32.1832	1.34354	30.59	4.5654	579	75.65
LmxM.19.0750	protein_coding	hypothetical protein, conserved	34.8906	0.581471	23.8337	4.08586	43.9939	4.42003	51.0327	2.15602	1575	47.62
LmxM.29.3430	protein_coding	hypothetical protein, conserved	3.83381	2.08445	3.11357	0.672937	6.91307	2.99767	7.42607	4.43037	2400	25.62
LmxM.21.0180	protein_coding	hypothetical protein, conserved	9.40068	1.35184	7.12243	0.0603403	6.76315	0.422597	9.46867	4.26261	4419	9.84
LmxM.23.0170	protein_coding	hypothetical protein, conserved	32.3479	5.49645	23.648	1.22441	25.1255	3.2968	24.67	2.49209	684	4.44
LmxM.32.2410	protein_coding	hypothetical protein, conserved	20.4221	0.763259	11.3222	0.540535	20.0832	2.8463	23.0846	1.4377	2004	33.98
LmxM.34.5180	protein_coding	hypothetical protein, conserved	45.484	4.5429	25.2397	0.929933	47.9768	2.54947	44.3578	6.3483	1815	4.91
LmxM.20.1380	protein_coding	hypothetical protein, conserved	16.911	2.40252	4.30333	1.22868	16.8685	2.80953	19.0394	2.65667	3744	4.89
LmxM.36.6830	protein_coding	amino acid permease aap11ld-like protein	31.1359	3.55118	25.6648	1.58367	34.2686	1.80172	30.1904	0.558238	1431	85.12
LmxM.30.2490	protein_coding	adrenodoxin-like protein	108.696	18.5052	78.4249	3.49545	60.8926	19.7353	86.6217	10.7042	438	72.6
LmxM.21.1730	protein_coding	hypothetical protein, conserved	19.2027	2.24339	24.952	0.413083	39.5434	2.47796	24.6034	6.07405	516	3.07
LmxM.19.0300	protein_coding	RNA binding protein, putative	21.7576	7.36961	18.2831	0.592115	34.5396	3.01339	35.5675	4.5019	945	13.05
LmxM.03.0800	protein_coding	6-phosphofructo-2-kinase 1	14.2358	1.5303	5.77812	0.0380423	16.7414	0.978678	16.1848	3.22616	7335	11.17
LmxM.23.0370	protein_coding	hypothetical protein, conserved	138.265	15.7835	142.805	3.6603	214.062	31.5111	183.612	29.912	357	19.2
LmxM.12.0540	protein_coding	Present in the outer mitochondrial membrane proteome 18 (POMP18)	17.6214	3.70349	15.1231	1.0278	23.2155	2.86069	18.2578	2.56665	504	21.07
LmxM.17.0920	protein_coding	ATP-dependent RNA helicase, putative	9.4074	0.982326	3.07704	1.11628	14.1066	1.29805	15.0858	3.80744	7107	62.56
LmxM.21.0800	protein_coding	hypothetical protein, conserved	12.7893	2.75478	11.1991	0.285496	21.4859	2.32409	17.8533	4.86225	6762	45.79
LmxM.09.0270	protein_coding	integral membrane transport protein, putative	19.7451	3.93261	14.7774	1.9494	39.9239	4.50892	43.0336	3.2409	1866	27.81
LmxM.33.1220	protein_coding	hypothetical protein, conserved	14.9934	0.860381	14.855	0.403938	21.4855	3.43558	16.8725	3.13506	2292	41.36
LmxM.34.0990	protein_coding	hypothetical protein, conserved	25.6143	2.42255	21.3711	0.236537	22.9408	2.09919	24.7893	3.74389	2580	13.49
LmxM.33.4150	protein_coding	hypothetical protein, conserved	20.5702	0.957519	11.2884	0.029422	14.8032	1.68375	17.2133	3.1479	1938	4.12
LmxM.21.0520	protein_coding	hypothetical protein, conserved	12.535	4.92758	4.56309	0.0788445	6.67304	1.17547	8.86307	2.48849	1344	3.98
LmxM.30.0990	protein_coding	hypothetical protein, unknown function	31.5282	6.57862	24.4705	0.318665	38.5457	3.41993	32.0226	2.33239	1260	3.25
LmxM.06.0380	protein_coding	zinc finger protein family member, putative (POMP35)	22.5002	4.36645	35.8289	4.15699	25.2188	3.22847	36.495	2.66242	1125	32.53
LmxM.32.2140	protein_coding	kinesin, putative	5.5821	1.61251	4.92084	0.87684	12.9875	0.0418968	10.7497	3.43637	2880	31.67
LmxM.07.0790	protein_coding	hypothetical protein, conserved	20.5268	2.33446	12.7006	0.982297	14.3323	4.40797	17.0404	6.29399	864	7.32
LmxM.32.1600	protein_coding	hypothetical protein, conserved	19.6034	2.30082	14.6195	2.31649	16.6634	0.977518	20.3046	3.56995	2664	12.84
LmxM.29.3590	protein_coding	40S ribosomal protein S14	2765.77	397.441	3229.36	138.512	1531.56	82.9088	1895.27	338.239	435	90.34
LmxM.09.1540	protein_coding	hypothetical protein, conserved	6.5703	0.901154	5.39971	0.267834	15.3118	0.290514	8.84305	2.12102	1824	81.91
LmxM.34.2190	protein_coding	60S ribosomal protein L12, putative	647.232	68.8331	909.692	24.9343	568.198	40.2238	565.059	106.723	495	98.79
LmxM.12.0360	protein_coding	hypothetical protein, conserved	23.3851	1.91776	18.4783	2.53681	28.7992	3.50009	28.3295	4.0884	1098	40.71
LmxM.22.0880	protein_coding	hypothetical protein, conserved	23.4606	2.89311	10.7118	0.261521	15.0482	2.4326	18.3883	2.4786	2091	17.89
LmxM.13.1640	protein_coding	mitogen-activated protein kinase, putative (MPK7)	25.5417	1.81389	18.3479	1.15721	27.6982	0.682324	24.2737	3.73103	1740	63.79
LmxM.28.0880	protein_coding	hypothetical protein, conserved	23.6769	7.25389	26.2343	0.0174875	23.9397	4.32422	25.9289	2.45251	531	26.34
LmxM.12.0870partial	protein_coding	surface antigen protein 2, putative	581.227	111.281	274.388	0.0733348	157.099	36.439	150.555	29.0839	708	50
LmxM.08.0170	protein_coding	hypothetical protein, unknown function	4.31927	1.9887	4.90337	0.239368	17.5816	3.26866	12.1456	1.88305	1884	24.36
LmxM.34.5300	protein_coding	hypothetical protein, conserved	82.3352	13.705	86.5856	0.546096	55.6755	6.39375	54.7785	5.06358	951	29.56
LmxM.08.1110	protein_coding	stress-induced protein sti1	44.9631	5.01781	39.5998	2.5102	57.6097	6.12052	48.0097	9.57527	1638	98.9
LmxM.36.2560	protein_coding	hypothetical protein, conserved	9.96819	1.88634	5.02892	0.793454	10.9134	1.05739	10.4626	1.85298	2781	22.45
LmxM.33.0495	protein_coding	splicing factor ptsr1 interacting protein, putative	21.4411	2.46215	14.4207	0.43368	24.7537	3.5727	23.7399	2.95522	774	17.9
LmxM.15.0050	protein_coding	cytochrome-b5 reductase, putative	14.7349	1.63291	17.4576	2.09179	23.0147	1.49567	19.7091	3.83877	840	93.21
LmxM.11.0100	protein_coding	seryl-tRNA synthetase, putative	58.5332	7.18903	57.7924	0.776056	59.7312	2.48108	60.0531	7.99951	1425	98.74
LmxM.11.1100	protein_coding	lanosterol 14-alpha-demethylase, putative	24.3124	6.88129	25.8221	1.34211	36.9884	5.10674	59.12	2.05759	1440	94.58
LmxM.26.1100	protein_coding	hypothetical protein, conserved	72.4059	4.60368	68.461	7.71609	122.944	18.6644	156.462	20.9211	381	35.6
LmxM.02.0550	protein_coding	hypothetical protein, unknown function	70.7645	8.53318	113.843	2.38134	35.9754	3.83552	43.8532	2.74607	492	34.15
LmxM.19.1130	protein_coding	hypothetical protein, conserved	5.03609	0.908567	3.52276	0.253789	7.35845	1.37617	7.86847	2.29026	17370	3.07
LmxM.17.0170	protein_coding	hypothetical protein, conserved	12.9234	4.57382	13.2582	1.02589	14.5189	2.12717	14.2719	3.63858	2097	33.91
LmxM.31.3880	protein_coding	hypothetical protein, conserved	41.1783	1.97438	34.7848	1.74932	35.5648	2.31167	52.7064	12.5361	1086	12.06
LmxM.36.3890	protein_coding	hypothetical protein, conserved	11.7684	0.816197	9.52876	1.51481	14.3228	4.07008	16.3565	2.8593	1188	4.92
LmxM.08_29.0380	protein_coding	hypothetical protein, conserved	19.475	0.526565	10.762	0.0494155	14.5758	0.0952027	15.6501	2.9886	2895	17.1
LmxM.20.0370	protein_coding	Metallo-dependent phosphatase-like domain-containing protein	15.4339	0.727751	11.5465	1.75403	16.8193	3.22643	19.4461	2.91719	3642	56.51
LmxM.33.3010	protein_coding	hypothetical protein, conserved	33.9525	5.49032	24.0635	2.56686	31.3251	0.0819558	26.1175	1.5038	750	78.8
LmxM.25.1610	protein_coding	hypothetical protein, conserved	77.6818	7.55463	43.1669	2.5649	90.188	12.652	93.758	5.41381	981	36.12
LmxM.14.0405	protein_coding	hypothetical protein, conserved	39.2527	4.95464	33.9061	3.83435	43.4877	5.43842	36.7753	3.89055	579	29.78
LmxM.36.1120	protein_coding	hypothetical protein, conserved	36.3537	2.46198	30.5012	0.0307217	32.7743	7.64973	35.0217	3.62697	1092	42.86
LmxM.34.4910	protein_coding	DNA replication factor, putative	19.3259	1.86016	13.0694	0.214216	15.9973	1.99294	18.8578	2.91678	2727	56.55
LmxM.25.2240	protein_coding	hypothetical protein, conserved	9.71818	1.59608	6.2227	0.0222032	10.1832	2.36238	10.4756	2.76604	1680	11.43
LmxM.24.1500	protein_coding	IgE-dependent histamine-releasing factor, putative	133.667	18.4302	86.8629	9.96263	213.97	0.48203	146.443	38.1695	831	61.01
LmxM.26.2305	protein_coding	hypothetical protein, conserved	57.0532	6.77024	33.1383	3.18829	79.3963	1.83562	67.8373	7.52367	363	18.45
LmxM.04.0320	protein_coding	unspecified product	18.2072	1.22536	15.1459	0.682673	11.2448	1.72836	9.81415	3.09234	1200	51.5
LmxM.23.1061	protein_coding	small hydrophilic endoplasmic reticulum-associated protein (sherp)	335.3	9.65355	129.275	14.7943	122.459	71.8416	128.146	56.9673	174	89.66
LmxM.33.1900a	protein_coding	unspecified product	36.4858	5.73936	6.11024	0.151845	58.2265	1.93807	51.7555	3.91941	585	12.67
LmxM.13.0220	protein_coding	ras-related protein RAB5B, putative (RAB5B)	32.1793	6.49056	23.5684	4.3595	29.3882	2.46316	34.3489	1.50717	636	90.57
LmxM.19.1310	protein_coding	hypothetical protein, conserved	6.58713	0.494538	4.96952	0.114411	7.88302	0.116126	7.65824	2.671	2937	31.04
LmxM.25.1140	protein_coding	hypothetical protein, unknown function	23.5981	3.3663	12.8458	2.0568	19.8124	2.45232	22.4636	3.09098	1620	29.03
LmxM.33.3430	protein_coding	cleavage and polyadenylation specificity factor, putative	30.5079	2.00816	28.5114	1.46602	44.8964	2.90085	41.8463	4.06145	2271	94.19
LmxM.14.0510	protein_coding	stearic acid desaturase, putative	6.97707	0.320422	5.68103	0.279234	9.38588	3.28853	9.01374	3.6489	1365	76.92
LmxM.25.1710	protein_coding	pyruvate dehydrogenase E1 beta subunit, putative	27.3754	5.87032	24.6453	1.20084	47.1627	4.50763	38.3911	2.14641	1053	92.02
LmxM.36.6670	protein_coding	hypothetical protein, conserved	41.4706	6.10643	75.7684	5.05934	29.8668	12.3609	23.8066	2.73522	441	63.27
LmxM.29.0370	protein_coding	mitogen-activated protein kinase, putative (MPK12)	34.7056	4.59074	33.7222	1.16922	37.2856	1.00814	37.3582	3.60028	1233	87.1
LmxM.24.2240	protein_coding	hypothetical protein, conserved	38.4934	2.08385	30.592	0.435777	39.7955	5.14567	41.0978	3.42787	1131	56.76
LmxM.33.0900	protein_coding	ubiquitin-protein ligase, putative	29.1404	2.50383	28.5943	1.86237	35.8999	4.85662	30.8769	2.24331	879	47.78
LmxM.34.1760	protein_coding	hypothetical protein, conserved	75.6559	6.03671	91.1928	6.28049	60.7198	6.71677	54.835	10.6889	741	91.9
LmxM.24.1740	protein_coding	hypothetical protein, conserved	16.7891	4.4717	11.176	0.520177	15.877	0.722913	16.0526	1.01678	1170	94.62
LmxM.20.0130	protein_coding	phosphatidylinositol-4-phosphate 5-kinase related	19.1531	2.10574	14.5905	2.45523	28.7819	2.91174	26.6771	2.24883	1335	53.93
LmxM.36.0680	protein_coding	hypothetical protein, conserved	6.61099	0.406383	4.01614	0.217066	9.77943	1.01558	10.008	3.7058	2871	31.05
LmxM.30.0452	protein_coding	amastin, putative	23.5119	1.08358	5.79725	0.0447648	57.5209	1.30204	51.9587	1.7617	636	29.25
LmxM.13.0620	protein_coding	hypothetical protein, conserved	33.9946	3.54414	21.5467	3.11383	26.086	1.42334	28.1294	5.72886	1272	12.47
LmxM.21.1830	protein_coding	proteasome subunit alpha type-5, putative	45.4327	3.39162	35.7737	1.54298	47.8624	0.523393	40.8948	6.45901	735	98.78
LmxM.08_29.1300	protein_coding	hypothetical protein, conserved	25.472	1.31013	23.8577	0.870914	30.8838	0.0511189	36.719	3.1018	891	7.81
LmxM.24.0180	protein_coding	ATPase domain protein, putative	12.437	1.94195	8.08092	1.52152	16.012	2.1467	17.8591	1.5301	1608	34.14
LmxM.29.2450	protein_coding	DnaJ domain protein-like protein	30.6108	0.961927	33.7443	1.01516	29.525	3.49131	30.3201	3.48668	1011	24.63
LmxM.02.0590	protein_coding	hypothetical protein, conserved	16.9753	1.0632	18.1154	1.79001	13.0681	2.18968	19.1984	5.2022	1572	26.53
LmxM.07:ncRNA:rfamscan:351509-351621	non_protein_coding	unspecified product	695.971	224.262	347.617	53.9658	951.247	9.49236	508.815	91.8426	113	3.56
LmxM.34.4750	protein_coding	glyceraldehyde-3-phosphate dehydrogenase-like protein	20.168	3.90831	49.0193	0.631602	14.7244	2.01512	18.7076	5.41871	1050	74.29
LmxM.34.1860	protein_coding	protein kinase-like protein	5.20073	3.40431	5.16112	0.735639	11.5369	2.72271	9.24166	2.46437	1728	81.77
LmxM.30.1490	protein_coding	hypothetical protein, conserved	32.426	2.87308	13.2084	2.46383	38.4137	0.909789	45.8498	3.98359	4587	14.19
LmxM.17.1380	protein_coding	hypothetical protein, conserved	11.6273	0.839703	11.2056	1.12408	11.742	0.776465	13.0288	3.47203	2544	31.37
LmxM.17.1070	protein_coding	hypothetical protein, conserved	6.5943	1.62378	6.83797	2.01372	4.55424	3.05185	6.48727	2.04425	1380	7.81
LmxM.20.0270	protein_coding	Enkuring domain-containig protein	24.7569	3.5844	37.7743	1.27017	28.1696	3.17313	24.2496	2.79066	1104	18.48
LmxM.28.1930partial	protein_coding	unspecified product	26.2832	6.80011	27.0649	2.65112	23.6776	4.61832	33.7174	7.79531	564	96.28
LmxM.24.1410	protein_coding	hypothetical predicted transmembrane protein	7.29365	0.489942	6.50706	0.542067	7.50286	0.919571	9.26992	1.37834	2715	45.86
LmxM.28.0380	protein_coding	hypothetical protein, conserved	53.4501	2.19192	43.8065	2.16858	42.7215	1.76368	42.8212	1.97203	1179	95.67
LmxM.04.0640	protein_coding	hypothetical protein	18.1079	3.57707	8.01014	0.630936	24.6906	0.0311339	27.5226	3.0675	981	30.28
LmxM.04.0127	protein_coding	hypothetical protein, conserved	19.7886	3.37516	14.4042	2.39076	19.0875	1.27843	23.3266	3.26704	1161	5.43
LmxM.27.1160	protein_coding	hypothetical protein, conserved	11.1834	1.16213	7.01804	0.500296	8.93251	1.02593	8.52907	2.66542	3021	9.03
LmxM.30.1820	protein_coding	amino acid permease	117.212	23.6299	66.8552	4.77104	208.059	10.4533	190.302	4.94922	1830	52.46
LmxM.24.2320	protein_coding	mitogen-activated protein kinase	27.5181	5.18244	41.871	1.7909	32.6252	5.24661	29.8866	7.02949	1053	76.07
LmxM.08.0270	protein_coding	hypothetical protein	11.5139	1.82648	4.99056	0.0229428	11.3138	3.04273	13.3711	4.3392	2502	10.84
LmxM.20.1140	protein_coding	Protein transport protein yif1, putative	27.274	3.03553	17.5409	0.719973	28.1122	2.62035	29.185	2.23672	963	78.82
LmxM.33.2530	protein_coding	flagellar attachment zone protein, putative (fragment)	6.09488	1.49626	4.90565	1.75453	10.5505	2.75199	4.04263	3.14023	6810	27.93
LmxM.34.1830a	protein_coding	tuzin-like protein	33.0359	9.11451	11.9083	2.04729	46.2935	5.51761	51.2288	17.0854	1245	45.3
LmxM.15.0540	protein_coding	hypothetical protein, conserved	25.4972	3.06069	24.6119	2.10911	20.3316	3.41143	21.0261	4.0737	2037	53.31
LmxM.34.5320	protein_coding	hypothetical protein, conserved	32.9791	4.36492	23.523	1.26609	38.9776	6.30149	35.0494	1.27544	1794	38.8
LmxM.32.1260	protein_coding	hypothetical protein, conserved	12.0204	0.750116	11.7793	0.834837	20.1621	2.60797	21.0634	5.51501	2826	11.46
LmxM.32.1880	protein_coding	hypothetical protein, conserved	53.3642	6.39701	55.953	5.36258	27.9451	3.3008	28.3929	1.55778	819	7.56
LmxM.07.0930	protein_coding	hypothetical protein, conserved	84.7221	4.21044	97.5875	1.60526	78.1809	11.2979	92.3015	7.74821	993	95.17
LmxM.18.1670	protein_coding	unspecified product	6.83186	1.7604	8.34458	0.71657	8.31376	2.23697	9.44246	1.01553	1269	21.99
LmxM.28.2700	protein_coding	hypothetical protein, unknown function	26.9071	5.30901	13.8277	2.43067	18.5882	7.37922	22.9834	3.67911	1392	20.04
LmxM.25.2210	protein_coding	hypothetical protein, conserved	28.616	3.2095	20.113	0.966095	24.7344	3.81358	25.9445	3.22276	1308	86.7
LmxM.30.2330	protein_coding	3,2-trans-enoyl-CoA isomerase, mitochondrial precursor, putative	55.1152	14.4687	42.6303	1.38865	126.14	5.81152	76.2121	12.7049	1020	78.24
LmxM.16.0450	protein_coding	hypothetical protein, conserved	22.0887	1.80258	11.9786	1.09286	23.6441	3.21102	24.4895	0.878244	705	23.83
LmxM.34.4950	protein_coding	hypothetical protein, conserved	4.02106	1.65045	5.69409	0.463649	11.0452	3.19634	6.50545	2.05113	3099	4.56
LmxM.15.1510	protein_coding	hypothetical protein, conserved	25.1098	5.07273	31.0348	2.53238	28.6203	2.44388	24.5644	4.07129	597	95.48
LmxM.27.1250	protein_coding	hypothetical protein, conserved	29.1431	5.57406	31.3022	5.60758	42.8809	0.413684	34.1566	5.06899	966	86.65
LmxM.18.0450	protein_coding	serine carboxypeptidase (CBP1), putative	25.0535	2.95519	25.6461	0.338818	27.1888	1.29602	23.9628	3.11194	1389	88.98
LmxM.03.0330	protein_coding	hypothetical protein, conserved	20.5326	2.81156	9.52896	0.904494	20.1765	3.23136	24.0506	6.99596	1896	10.04
LmxM.33.4280	protein_coding	hypothetical protein, unknown function	14.2933	2.08222	13.0771	0.531972	11.134	1.10783	11.1363	3.18445	1218	48.52
LmxM.26.1960	protein_coding	hypothetical protein, conserved	33.8593	18.4362	42.4709	0.230223	32.4494	7.30624	31.445	6.89006	2406	24.31
LmxM.36.0990	protein_coding	40S ribosomal protein S10, putative	1574.19	104.099	2284.09	149.257	1507.47	145.119	1697.16	300.389	507	56.8
LmxM.32.0940	protein_coding	hypothetical protein, conserved	14.4886	1.25859	12.0087	0.762939	15.7138	1.05188	17.7395	3.35424	3534	6.21
LmxM.08_29.0330	protein_coding	hypothetical protein, conserved	41.9043	4.28433	34.1984	2.08866	33.9107	2.24805	33.2408	2.44366	1170	37.95
LmxM.09.1070	protein_coding	eukaryotic translation initiation factor 2 subunit, putative	53.1618	2.2893	36.6051	0.996345	87.562	10.8085	77.1686	8.51572	1440	93.75
LmxM.23.0980	protein_coding	hypothetical protein, unknown function	63.6041	1.19971	50.1773	4.41888	54.1912	2.43309	49.4028	3.87617	912	7.56
LmxM.05:rRNA:rfamscan:361991-362109	rRNA_encoding	unspecified product	744.328	155.724	1536.28	661.749	3340.76	4173.51	706.816	517.497	119	8.71
LmxM.08_29.1780	protein_coding	diphthamide synthesis protein, putative	46.1036	0.69077	39.8697	1.40071	41.9657	8.83734	44.3943	2.31097	1122	92.78
LmxM.10.1150	protein_coding	hypothetical protein, conserved	31.3287	2.93791	33.1198	0.727573	27.6063	0.72655	25.4255	2.39523	1443	90.44
LmxM.05.0430	protein_coding	hypothetical protein, conserved	15.3337	3.15662	4.33901	0.648562	7.63634	0.323945	9.54682	1.3775	2031	4.3
LmxM.30.2600	protein_coding	calreticulin, putative	80.4194	9.20673	92.9534	5.34168	154.815	1.83258	98.3779	0.510703	1191	95.72
LmxM.22.0690	protein_coding	3'a2rel-related protein	52.7349	7.1615	23.2639	0.526921	46.182	2.6573	52.2916	7.44905	1800	3.89
LmxM.16.0320	protein_coding	hypothetical protein, conserved	11.7082	1.82766	7.16424	0.200697	20.1236	1.48123	18.551	5.68336	3747	20.9
LmxM.24.0940	protein_coding	Present in the outer mitochondrial membrane proteome 14 (ATOM14)	92.1925	7.62964	51.9675	4.11781	160.88	14.671	127.907	26.8381	348	9.84
LmxM.16.1210	protein_coding	hypothetical protein, conserved	10.5581	0.767663	4.85605	0.788392	13.3825	0.264558	14.2793	3.91621	3729	7.56
LmxM.34.0630	protein_coding	hypothetical protein, conserved	41.449	0.43753	32.3612	2.35137	27.1879	2.1759	36.4166	2.37214	1794	4.01
LmxM.26.2310	protein_coding	hypothetical protein, conserved	26.1098	4.74184	25.8206	0.679	22.1392	4.32719	24.7025	4.11226	846	31.91
LmxM.34.2550	protein_coding	Double RNA binding domain protein 9 (DRBD9)	18.58	1.81623	7.05582	1.00348	27.0359	1.1977	29.9379	0.728522	1368	50.66
LmxM.08.0410	protein_coding	hypothetical protein, conserved	16.4174	4.63753	7.55205	0.247546	9.67918	0.518286	11.1356	3.98035	4206	33.45
LmxM.34.4860	protein_coding	Mitochondrial import receptor subunit ATOM40, putative (ATOM40)	49.6346	1.33358	44.7593	1.16161	50.066	8.3944	59.7106	3.94248	1050	13.4
LmxM.17.1290	protein_coding	translation initiation factor, putative	57.9515	5.01909	47.6306	2.79713	80.0922	2.08165	74.1821	7.38083	2130	90.85
LmxM.22.0560	protein_coding	kinesin, putative	32.1962	1.25048	26.2203	1.12959	26.8397	0.594148	28.1312	3.82337	2673	15.94
LmxM.32.1750	protein_coding	macrophage migration inhibitory factor-like protein	143.971	24.9226	86.1038	9.45464	152.197	6.60098	127.117	27.7727	342	91.23
LmxM.29.3640	protein_coding	hypothetical protein, conserved	19.6734	1.7392	24.4009	1.6672	23.4498	0.219291	18.5445	5.24401	1668	45.5
LmxM.33.4340	protein_coding	20s proteasome beta 7 subunit, (putative)	48.7967	6.54427	31.0634	1.89543	49.8205	0.846565	42.1853	2.32092	663	92.31
LmxM.31.2710	protein_coding	ribosomal protein L27, putative	1696.27	39.8261	1925.08	15.7457	1658.54	15.4207	2254.72	408.766	405	99.26
LmxM.26.2170	protein_coding	hypothetical protein, unknown function	7.58124	1.78681	3.5944	1.42625	10.0269	0.0937482	8.63045	1.60223	11424	75.45
LmxM.24.1720	protein_coding	cell division cycle protein 20, putative (CDC20)	9.71494	1.12461	22.8929	2.05906	29.0967	1.97048	18.7149	4.34311	2484	43.6
LmxM.13.1150	protein_coding	hypothetical protein, conserved	38.4346	4.38156	24.9362	1.22973	35.9176	3.48099	35.5334	2.30509	963	32.09
LmxM.29.2570	protein_coding	hypothetical protein, conserved	6.091	4.49822	9.82563	0.0688559	10.9508	4.19487	11.3454	2.79741	1230	32.68
LmxM.24.0500	protein_coding	hypothetical protein, conserved	29.383	5.50428	16.7775	0.93434	19.1169	7.3801	24.2616	2.64557	717	33.05
LmxM.33.2110	protein_coding	cardiolipin synthetase, putative (cls)	23.8729	5.90104	17.3233	0.799055	39.5896	2.99233	38.5727	3.62353	2259	24.57
LmxM.34.0860	protein_coding	hypothetical protein, conserved	9.03722	1.46505	5.11873	0.704235	12.7213	0.169525	15.414	1.07806	1281	7.67
LmxM.23.1680	protein_coding	hypothetical protein, conserved	6.8377	1.58631	5.20746	0.266596	10.3857	0.308278	10.2462	3.84405	5160	70.06
LmxM.08_29.2270	protein_coding	hypothetical protein, unknown function	15.0088	3.51042	20.699	2.75089	16.6756	3.26101	12.2649	2.65364	828	3.41
LmxM.33.3820	protein_coding	hypothetical protein, conserved	38.0116	5.01818	33.6828	0.382389	38.0894	0.204452	37.5937	2.79555	870	72.76
LmxM.21.1360	protein_coding	hypothetical protein, conserved	17.9819	1.6636	15.7769	1.01857	20.9303	5.48672	30.6365	6.66189	1074	9.89
LmxM.10.0500	protein_coding	hypothetical protein, conserved	5.59869	1.9396	5.45571	0.367442	12.4566	1.41516	10.2419	2.22932	20217	3.18
LmxM.29.0495	protein_coding	hypothetical protein	37.6087	8.10344	16.2286	1.45594	33.162	11.6812	30.6413	4.37783	540	26.11
LmxM.29.2380	protein_coding	hypothetical protein, conserved	22.4332	2.43615	14.9013	0.95884	15.7654	0.0796117	17.4619	1.17618	903	72.09
LmxM.21.0440	protein_coding	ubiquitin-conjugating enzyme-like protein	17.1154	2.99162	31.3778	5.18044	37.8862	6.19381	28.1448	7.85052	813	91.51
LmxM.29.1250	protein_coding	pyridoxal kinase, putative	36.2453	3.68248	35.8546	3.319	31.4044	3.9416	34.6577	7.06314	909	96.04
LmxM.17.0200	protein_coding	receptor-type adenylate cyclase a	5.33597	2.45257	14.9193	0.393508	6.66002	1.04879	7.30838	2.39277	4119	12.24
LmxM.34.4700	protein_coding	Kinesin-13 6, putative (KIN13-6)	37.7748	5.83625	29.5401	0.851311	60.2901	0.725435	51.2407	4.08825	1443	52.81
LmxM.32.2300	protein_coding	udp-glc 4'-epimerase, putative	80.8196	18.3537	92.6332	1.13319	78.2509	1.93296	67.161	6.66164	1176	98.72
LmxM.08_29.0867	protein_coding	guanine deaminase, putative	53.7875	1.02535	68.1716	3.25403	60.4671	2.16833	53.3402	4.583	1365	98.68
LmxM.34.2040	protein_coding	ankyrin repeat protein, putative	10.877	1.91302	3.8579	0.942935	13.0522	1.63554	12.8231	1.57431	11190	10.4
LmxM.36.0900	protein_coding	SNF1-related protein kinases, putative (fragment)	10.3548	4.35657	13.9675	2.02763	20.2133	3.48324	17.4358	1.55881	1460	54.04
LmxM.33.0810	protein_coding	serine/threonine-protein phosphatase PP1, putative	7.20298	3.01415	14.6988	0.609305	9.4035	0.37755	10.5706	1.92944	906	96.69
LmxM.34.5330	protein_coding	isopentenyl-diphosphate delta-isomerase (type II), putative (idi1)	99.383	4.00999	84.3826	0.988257	109.072	2.39887	102.284	3.4805	1071	96.08
LmxM.09.0990	protein_coding	hypothetical protein, conserved	7.41216	1.03997	4.52301	0.178044	14.1915	0.781601	11.7847	1.74121	15843	8.35
LmxM.28.2095	protein_coding	hypothetical protein, conserved	97.3255	6.58815	65.0656	5.16543	77.1116	3.96708	84.9924	18.1141	429	78.32
LmxM.32.1355	protein_coding	hypothetical protein, conserved	46.0346	9.73291	40.8588	0.102833	63.1324	9.10178	57.0234	18.5987	324	77.78
LmxM.30.2905	protein_coding	hypothetical protein, conserved	141.1	31.5565	136.485	8.19371	113.613	9.80409	118.551	19.7566	252	60.71
LmxM.26.1910	protein_coding	hypothetical protein, conserved	52.8601	10.5538	20.0919	0.316492	69.9378	6.34126	64.0657	12.5569	981	99.69
LmxM.30.3080	protein_coding	hypothetical protein, conserved	47.9556	3.74002	47.2325	0.432138	48.7951	3.92359	70.2355	4.03632	1017	7.45
LmxM.16.1610	protein_coding	prohibitin, putative	24.6848	2.33075	18.7067	2.80869	22.4542	3.64168	28.3842	1.08161	807	97.4
LmxM.34.4470	protein_coding	hypothetical protein, conserved	376.408	24.3473	350.875	25.8119	359.154	16.9003	307.447	37.5933	609	52.22
LmxM.34.0500	protein_coding	proteophosphoglycan ppg3, putative	0.55811	0.379202	1.0903	0.331642	0.397976	0.052538	0.323652	0.0606859	3649	35.93
LmxM.20.1630	protein_coding	TBC1 domain family member 20/GTPase, putative	19.9325	5.83444	27.7277	1.27415	21.9886	0.698786	32.3935	7.11007	1827	35.3
LmxM.32.2310	protein_coding	hypothetical protein, conserved	23.8959	1.06	18.9674	1.43616	17.5344	3.17143	23.0706	2.28476	1578	6.44
LmxM.33.3240	protein_coding	hypothetical protein, conserved	28.9494	1.90684	24.8906	3.61643	24.5555	1.13136	29.6142	3.26953	1914	12.93
LmxM.26.0920	protein_coding	hypothetical protein, conserved	76.001	21.6735	41.1374	0.426228	89.7492	6.68761	99.474	9.12452	516	50
LmxM.25.2040	protein_coding	hypothetical protein, conserved	20.4264	4.84665	23.5263	0.953898	27.2058	2.20986	22.5288	1.4769	1152	32.81
LmxM.10.0990	protein_coding	histone H3	1487.78	373.727	874.379	138.538	621.215	122.583	723.496	81.3952	393	98.47
LmxM.12.0890	protein_coding	surface antigen protein 2, putative	199.681	18.1709	121.67	16.5628	61.826	2.52889	58.7402	11.3121	1017	56.34
LmxM.12.0190	protein_coding	ubiquitin hydrolase, putative	19.8226	1.03659	7.12708	0.847332	19.5181	0.688809	23.8615	4.11758	4905	2.02
LmxM.15.0060	protein_coding	Eukaryotic translation initiation factor 4 gamma type 1, putative (eif4g1)	12.5165	8.18642	37.3115	0.853691	16.9424	5.69337	19.0312	6.62939	3048	24.21
LmxM.36.3220	protein_coding	hypothetical protein, conserved	6.30231	0.368547	5.35488	0.583807	5.66052	0.747899	6.60873	1.6327	1653	90.38
LmxM.36.0230	protein_coding	peptidyl-prolyl cis-trans isomerase, putative	238.08	16.5159	210.61	0.602389	208.544	7.60899	189.044	30.4274	330	99.09
LmxM.13.1020	protein_coding	hypothetical protein, unknown function	76.2638	5.30755	22.3294	1.54531	98.0356	15.6041	89.4977	2.56263	3645	6.67
LmxM.36.4760	protein_coding	hypothetical protein, conserved	36.5202	1.31877	37.2068	1.13167	30.194	4.3375	39.8691	2.63736	1839	12.56
LmxM.19.0690	protein_coding	kinesin, putative	8.37882	4.18955	9.94248	0.0717091	16.8552	0.0203116	14.7893	3.49686	3105	37.97
LmxM.27.0880	protein_coding	2-oxoglutarate dehydrogenase subunit, putative	15.0399	3.96745	19.5029	2.11872	31.8195	2.31321	26.7392	5.18549	3021	96.62
LmxM.25.0650	protein_coding	predicted zinc finger protein	27.87	1.93571	18.5819	2.48574	19.673	1.50916	29.4284	5.76067	1983	20.57
LmxM.31.1890	protein_coding	hypothetical protein, conserved	21.7438	0.914321	14.7303	0.94159	20.4153	1.68343	25.6513	3.26295	3666	26.43
LmxM.34.4900	protein_coding	hypothetical protein, conserved	57.2501	5.36438	45.5412	1.35062	43.8454	8.21809	72.0851	2.01459	462	33.09
LmxM.08_29.2790	protein_coding	unspecified product	13.8726	5.60767	16.1242	0.895066	19.753	0.753236	17.1063	4.45505	579	29.77
LmxM.27.1805	protein_coding	Phosphoenolpyruvate carboxykinase [ATP], glycosomal	59.9565	14.3594	52.1525	2.13287	75.3853	10.5671	50.1741	2.29146	1578	97.91
LmxM.25.0900	protein_coding	hypothetical protein, unknown function	33.8215	6.84852	32.7392	1.76133	16.7097	1.11654	26.7641	2.64577	1023	20.18
LmxM.30.0750	protein_coding	hypothetical protein, unknown function	73.3035	3.93878	73.3878	2.71589	64.0252	7.85785	76.0341	1.74342	894	45.64
LmxM.30.0230	protein_coding	hypothetical protein, conserved	28.1049	2.55033	30.0573	0.835631	31.1525	1.71899	28.3805	5.92407	2580	93.95
LmxM.05.0940	protein_coding	hypothetical protein, conserved	10.7349	2.89886	12.4364	0.0420934	14.3691	2.72697	15.6672	3.83186	3819	5.42
LmxM.26.1660	protein_coding	hypothetical protein, conserved	50.9894	8.53508	24.7112	0.0487062	40.3002	1.04648	54.8319	5.03683	1812	12.09
LmxM.08_29.1575	protein_coding	hypothetical protein, conserved	38.3235	2.97386	17.4057	3.41191	27.9912	0.548426	26.0459	2.76857	1737	20.55
LmxM.27.1080	protein_coding	hypothetical protein, conserved	12.0995	2.25867	30.3624	0.78943	33.4876	4.47188	22.9235	5.67175	4230	10.71
LmxM.36.0050	protein_coding	PUF1, putative	45.1912	9.10897	44.3639	4.27929	72.5279	3.08501	55.7208	4.48631	1662	63.72
LmxM.31.1400	protein_coding	ATP-dependent DNA DEAD/DEAH box helicase, putative	8.52265	1.41196	4.52577	0.375925	12.2574	0.639681	11.1908	3.00636	5079	35.56
LmxM.11.0730	protein_coding	hypothetical protein, conserved	20.9112	0.660358	16.6818	1.53219	24.0998	1.17237	24.8283	1.38105	3771	27.74
LmxM.32.1660	protein_coding	hypothetical protein, conserved	47.0353	8.19723	48.7249	0.0908915	30.5758	3.06897	29.1423	3.51434	615	6.73
LmxM.26.0720	protein_coding	hypothetical protein, conserved	15.6152	0.598681	8.53993	0.27079	13.057	1.88474	13.8932	5.42693	3228	9.48
LmxM.36.3940	protein_coding	hypothetical protein, unknown function	15.7854	6.7101	20.3817	0.839539	7.50259	1.28464	7.5917	2.71462	3282	14.65
LmxM.33.3940	protein_coding	target of rapamycin kinase 3, putative (TOR3)	16.0368	3.44987	12.9433	0.620961	25.7537	2.94964	23.7319	2.27218	7887	45.61
LmxM.26.2520	protein_coding	hypothetical protein, conserved	34.7176	6.36904	26.4158	2.65932	30.6491	5.84327	34.1882	4.21407	1470	10.01
LmxM.33.3870	protein_coding	hypothetical protein, conserved	13.0013	1.72745	16.7443	0.257161	13.3546	0.605867	15.7181	3.87533	2346	8.44
LmxM.14.0290	protein_coding	hypothetical protein, conserved	31.8611	5.13227	31.4581	1.73466	18.2816	1.81858	27.999	2.50196	843	50.89
LmxM.20.1370	protein_coding	pumilio protein 9, putative	2.53369	0.306596	1.87082	0.318173	5.59406	4.00798	4.17177	1.3396	1302	65.9
LmxM.26.0650	protein_coding	hypothetical protein, conserved	18.0235	1.83108	14.2803	0.999174	20.2621	1.63094	23.0962	7.58903	4374	32.51
LmxM.11.0840	protein_coding	hypothetical protein, conserved	19.046	4.81528	9.7684	0.442638	13.3008	1.12231	14.7064	3.91389	1248	66.59
LmxM.16.1270	protein_coding	hypothetical protein, conserved	19.2791	1.04236	10.3965	1.02136	25.799	4.0537	26.2294	4.83793	6450	11.08
LmxM.28.0910	protein_coding	endonuclease/exonuclease/phosphatase-like protein	3.26852	1.75733	3.67407	0.239223	5.53579	1.87367	5.51377	0.928129	4416	6.05
LmxM.10.0460	protein_coding	GP63, leishmanolysin	23.2028	1.78135	13.6044	0.576429	21.2354	1.98717	23.0597	4.08216	1968	68.14
LmxM.03.0820	protein_coding	hypothetical protein, conserved	5.73885	1.06424	1.27859	0.48026	7.38598	0.854643	6.67271	1.01387	8700	5.69
LmxM.33.2470	protein_coding	ribosomal protein l35a, putative	1473.42	83.1521	1945.14	65.2677	1341.68	231.266	1513.23	232.951	435	80.69
LmxM.26.0240	protein_coding	Eukaryotic translation initiation factor 4E type 6, putative (eif4e6)	91.4799	13.3922	96.2525	8.84573	74.7421	8.46223	87.3278	3.58076	549	56.83
LmxM.25.2080	protein_coding	elongation factor 2-like protein	26.452	2.08032	17.9332	1.60857	32.2313	0.627821	34.704	4.12251	2664	93.02
LmxM.29.0220	protein_coding	hypothetical protein, conserved	16.7914	2.19218	14.5673	2.04149	18.9182	4.44255	16.5387	3.8527	1161	52.97
LmxM.08_29.1430	protein_coding	hypothetical protein, conserved	39.6373	3.60656	29.0425	1.7138	25.13	2.78704	30.1303	0.914844	1521	27.18
LmxM.36.2390	protein_coding	sterol 24-c-methyltransferase, putative	23.4434	6.00307	19.9099	0.735716	29.9616	3.38128	26.3356	2.86272	1062	91.81
LmxM.03.0940	protein_coding	hypothetical protein, conserved	44.1233	4.7289	32.4941	1.08383	29.6552	2.70147	46.0361	4.22444	987	18.29
LmxM.34.0900	protein_coding	hypothetical protein, conserved	24.4845	1.92334	21.7955	3.90971	19.9641	3.19893	19.8867	2.90517	708	28.4
LmxM.30.2290	protein_coding	phosphatidylethanolaminen-methyltransferase-lik e protein	20.0789	1.65368	16.3205	2.16017	19.9676	2.43069	20.9003	3.87417	678	85.84
LmxM.27.1070	protein_coding	vesicular-fusion ATPase-like protein, putative	34.4239	2.13234	16.4726	0.595935	25.8824	2.73416	32.285	3.38577	2982	45.77
LmxM.21.0960	protein_coding	hypothetical protein, conserved	19.8727	2.63711	9.46575	0.50013	27.3743	1.31413	29.456	7.05765	4296	21.73
LmxM.29.0960	protein_coding	hypothetical protein, conserved	36.4	3.95821	37.4183	3.26078	32.2199	4.69402	41.3987	3.57359	1350	6.44
LmxM.15.0890	protein_coding	ABC transporter, putative	9.92472	2.53166	12.1188	1.54517	13.5373	0.170831	12.4499	1.51623	2232	76.61
LmxM.04.0600	protein_coding	hypothetical protein	9.43086	0.829719	3.31973	0.542941	9.73943	1.264	12.1296	3.33716	9015	4.76
LmxM.10.1227	protein_coding	hypothetical protein	20.3722	4.13561	19.4308	1.66283	26.6111	1.87704	21.1415	5.48316	738	42.28
LmxM.12.0630	protein_coding	alanine aminotransferase, putative	107.308	2.39714	105.133	3.48882	50.5109	3.72081	51.469	4.81958	1494	96.59
LmxM.33.0190	protein_coding	hypothetical protein, conserved	52.0139	17.2421	46.6196	2.70389	18.507	2.80917	19.6574	3.44427	1476	7.02
LmxM.22.1400	protein_coding	hypothetical protein, conserved	27.0483	2.9849	23.7037	0.120198	18.1725	1.21563	21.5447	2.69992	1254	67.22
LmxM.30.0240	protein_coding	hypothetical protein, conserved	45.6487	2.497	45.7779	0.237242	53.0062	3.41603	59.6144	5.56255	1875	67.04
LmxM.34.2380	protein_coding	hypothetical protein, unknown function	5.52522	3.49896	8.31474	0.885642	7.27337	1.11398	8.6838	2.72667	4167	4.56
LmxM.20.0650	protein_coding	rRNA biogenesis protein-like protein	26.4669	1.39036	17.8574	0.231232	35.019	1.86921	48.2788	2.54339	2217	40.19
LmxM.25.0730	protein_coding	eukaryotic initiation factor 5a, putative	1089.02	146.281	1248.45	22.2742	812.397	65.1543	947.275	264.33	501	99.4
LmxM.12.0010	protein_coding	translation initiation factor EIF-2b alpha subunit, putative	38.8135	1.46046	51.9155	2.44073	49.1423	3.55594	40.3645	10.6771	906	94.7
LmxM.15.0223	protein_coding	hypothetical protein, conserved	30.6656	1.65632	24.2392	2.30075	53.1423	13.1009	39.5065	8.17967	648	7.21
LmxM.28.1690	protein_coding	sulfate transporter-like protein	4.98683	1.37207	2.80765	0.127397	8.21312	0.928847	6.94795	2.73016	5955	24.84
LmxM.26.0830	protein_coding	asparagine synthetase a, putative	147.625	17.4065	91.7467	2.88514	131.549	5.20559	124.481	12.8231	1062	95.2
LmxM.34.0830	protein_coding	NADH-dependent fumarate reductase-like protein	38.6947	0.560224	24.0225	0.882836	46.0083	5.51932	32.9358	5.67127	3585	39.16
LmxM.08.0190	protein_coding	hypothetical protein, unknown function	15.9708	1.29256	7.23151	0.40167	14.6097	0.164049	20.6261	3.36335	2880	4.32
LmxM.07.0025	protein_coding	histone-lysine N-methyltransferase, putative (DOT1A)	66.2684	10.9778	238.675	5.10219	99.7375	15.6462	61.5856	9.61037	900	54.67
LmxM.18.1420	protein_coding	pumilio protein, putative	3.33273	2.1458	4.86981	0.324981	7.63181	1.37745	7.20251	1.03768	2634	41
LmxM.14.0690	protein_coding	fatty acid elongase, putative	30.6633	1.90648	34.1639	1.91833	35.0454	0.550863	41.3208	5.27724	1008	82.44
LmxM.11.1350	protein_coding	hypothetical protein, conserved	42.933	6.19972	53.2235	0.106282	31.0756	0.135323	37.4898	2.89068	603	24.38
LmxM.06.0220	protein_coding	hypothetical protein, conserved	52.1631	7.91778	33.1307	1.3856	31.6703	1.93504	22.6819	2.92849	861	68.64
LmxM.24.0470	protein_coding	hypothetical protein, conserved	19.3812	2.75904	14.242	0.0476661	21.8251	3.92854	20.1779	0.984373	1266	10.92
LmxM.34.1870	protein_coding	hypothetical protein, conserved	10.0445	2.02033	16.2957	0.292457	7.19381	0.826439	9.54157	3.40767	2217	4.56
LmxM.26.0700	protein_coding	hypothetical protein, conserved	18.7563	1.55339	11.3311	0.893806	16.9572	0.528036	20.4869	5.59367	1446	47.1
LmxM.30.2270	protein_coding	hypothetical protein, conserved	41.8786	1.62082	25.4803	0.57335	42.4317	2.52757	53.8146	0.549008	1389	7.56
LmxM.36.2990	protein_coding	GTP-binding protein, putative	48.2855	4.79217	47.9167	2.22558	33.6315	1.33412	39.7673	3.55611	1464	69.06
LmxM.31.1420	protein_coding	hypothetical protein, conserved	27.3043	0.284045	25.1211	2.38364	22.9633	1.2119	22.7841	1.58014	2073	54.99
LmxM.34.0310	protein_coding	hypothetical protein, conserved	35.0351	2.41976	29.3679	0.645728	30.5376	5.96636	40.096	1.52976	1284	31.54
LmxM.03.0580	protein_coding	hypothetical protein, conserved	89.8682	14.376	33.7002	4.62123	83.1406	19.8014	115.875	7.21851	537	3.49
LmxM.08.1120	protein_coding	hypothetical protein, conserved	14.8195	1.85617	15.3946	1.92389	19.4903	1.7981	17.1857	3.37788	2586	55.34
LmxM.16.1220	protein_coding	hypothetical protein, conserved	13.0624	2.32619	4.90916	0.63329	20.0391	1.63877	19.5723	4.4106	6633	20.4
LmxM.33.0150	protein_coding	malate dehydrogenase, putative	58.4468	8.21849	55.9531	3.86119	56.5493	5.12219	66.5399	1.74705	996	93.98
LmxM.27.0560	protein_coding	cdc2-related kinase 6, putative (CRK6)	58.3166	3.02706	64.6108	0.155269	55.3183	1.00569	42.5022	2.44627	984	92.38
LmxM.19.0390	protein_coding	40S ribosomal protein S13, putative	1525.72	89.2129	1947.33	22.4881	1551.21	17.617	1666.84	177.993	456	99.34
LmxM.34.3650	protein_coding	hypothetical protein, conserved	16.2535	2.11059	10.4112	0.0868645	20.2264	2.3486	21.5095	4.37657	2583	10.21
LmxM.24.0050	protein_coding	hypothetical protein, conserved	33.6391	3.23288	29.1305	0.969675	32.3069	0.623288	32.3008	1.5707	1401	8.45
LmxM.25.2140	protein_coding	succinyl-CoA synthetase alpha subunit, putative	29.7036	3.49531	21.3777	2.79481	26.1099	3.97731	22.9632	3.13317	900	96.33
LmxM.15.0840	protein_coding	hypothetical protein, conserved	20.2711	4.47591	15.4976	2.00654	22.2742	3.62365	21.3066	1.45623	1230	76.1
LmxM.15.1345	protein_coding	hypothetical protein, conserved	36.3369	8.15514	14.6835	3.49014	21.062	0.951188	27.98	2.20992	909	43.56
LmxM.08_29.1830	protein_coding	dihydrolipoamide dehydrogenase, putative	21.3378	3.15609	30.5513	3.96238	29.8814	0.338846	21.1391	1.59052	1527	91.16
LmxM.33.2830	protein_coding	ubiquitin related modifier (urm1)-like protein	83.8717	23.3345	33.369	2.41602	69.0973	13.3255	77.1127	8.8217	312	93.27
LmxM.22.0240	protein_coding	hypothetical protein, unknown function	79.4352	4.78177	72.6437	5.84369	63.1097	3.25576	74.1012	5.11483	990	48.79
LmxM.10.1290	protein_coding	hypothetical protein, conserved	24.834	4.33997	21.941	2.8394	48.4981	7.25323	31.3775	2.82937	936	90.06
LmxM.16.0910	protein_coding	flagellar calcium-binding protein, putative	21.6459	2.26577	50.298	4.45124	18.8181	1.07951	20.2191	6.86862	483	37.89
LmxM.16.0940	protein_coding	dynein light chain, putative	153.525	16.7014	224.904	32.2025	96.8602	10.6224	87.2384	28.2815	339	80.53
LmxM.33.0175	protein_coding	hypothetical protein	3.91666	1.72301	4.16362	0.141973	11.1682	3.35187	10.2309	2.81034	1866	43.57
LmxM.36.0930	protein_coding	40S ribosomal protein S18, putative	1853.99	262.451	2458.98	107.053	1478.52	48.8495	1718.43	305.694	462	99.35
LmxM.33.2700	protein_coding	hypothetical protein, conserved	61.7933	6.67965	38.008	3.03762	58.1866	5.91008	60.4939	7.57121	768	54.69
LmxM.25.1160	protein_coding	hypothetical protein, conserved	38.5374	5.57625	25.6234	0.248357	71.8451	2.81032	51.5105	3.44964	1443	94.8
LmxM.09.1360	protein_coding	hypothetical protein, unknown function	9.08985	2.23549	3.73228	1.63411	7.43792	2.53625	12.3063	2.01149	378	30.95
LmxM.28.0560	protein_coding	hypothetical protein, conserved	47.0348	7.97048	33.106	1.68056	57.2644	6.2651	45.1213	4.44841	861	31.71
LmxM.29.2880	protein_coding	hypothetical protein, conserved	17.0623	1.70483	8.42564	0.155583	14.0319	0.316751	19.1381	1.8149	2022	52.08
LmxM.01.0650	protein_coding	mitochondrial-processing peptidase subunit beta, putative (MPPB)	51.8056	6.06535	24.2027	0.888524	76.25	6.54489	62.8395	2.77929	1485	86.87
LmxM.15.0440c	protein_coding	hypothetical protein (fragment)	5.53223	1.41766	2.40081	0.230949	6.96582	1.10386	2.86362	2.01263	2109	7.56
LmxM.28.2445	protein_coding	hypothetical protein, conserved	167.154	6.99315	70.305	1.66598	237.674	0.00134209	164.002	23.6638	1485	4.89
LmxM.31.1120	protein_coding	mitochondrial carrier protein-like protein	43.9441	5.38724	31.7168	1.60409	35.7856	3.29724	43.1329	2.94905	1014	94.08
LmxM.33.2260	protein_coding	ATP-dependent RNA helicase-like protein	38.1251	5.21994	35.2511	1.97617	38.7045	1.70175	49.1051	2.04493	2430	88.15
LmxM.36.1850	protein_coding	DEAD box RNA helicase, putative	23.8281	1.72707	8.86557	0.845809	21.7987	1.22307	32.6696	3.36969	1584	73.48
LmxM.31.3680	protein_coding	enoyl-CoA hydratase/isomerase family protein, putative	50.6389	4.07616	58.8262	3.61533	31.3687	4.43381	35.1671	2.76152	1116	92.2
LmxM.33.0880	protein_coding	hypothetical protein, conserved	34.7474	1.60093	17.6731	2.31798	20.829	0.111342	27.409	2.55876	2796	6.21
LmxM.22.1020	protein_coding	hypothetical protein, unknown function	14.0079	1.55212	10.1165	1.65567	10.7838	2.37331	14.2107	3.05397	1479	18.86
LmxM.06.0400	protein_coding	unspecified product	18.495	1.21092	15.6466	1.6416	21.3833	3.91098	27.8517	7.61412	945	56.83
LmxM.36.0460	protein_coding	vacuolar protein sorting-associated protein, putative	25.3352	0.830146	26.3514	0.148354	29.6195	4.06418	30.8055	3.20139	1854	91.26
LmxM.33.4600	protein_coding	hypothetical protein, conserved	51.1834	1.29881	68.7165	0.0303511	58.9916	1.11425	50.9678	2.03533	840	46.79
LmxM.30.1890	protein_coding	peptidase m20/m25/m40 family-like protein	25.387	3.34714	17.5771	1.51646	24.5134	7.90045	31.9113	6.72677	1028	99.81
LmxM.31.3330	protein_coding	hypothetical protein, conserved	38.5853	3.65323	21.1185	2.05496	25.8896	9.15763	37.1283	5.34388	345	7.44
LmxM.04.0250	protein_coding	RNA pseudouridylate synthase-like protein	13.3841	2.14905	2.97633	0.161095	16.2828	2.94843	15.5882	3.32659	4368	8.24
LmxM.04.0790	protein_coding	hypothetical protein, conserved	10.8621	1.2991	5.20825	0.789327	10.6074	3.03082	10.9459	3.82443	3513	6.47
LmxM.29.1500	protein_coding	p1/s1 nuclease	38.7205	2.69865	13.4765	2.14854	85.6802	7.00983	47.341	1.64504	951	78.86
LmxM.29.0080	protein_coding	mitotic cyclin, putative	19.5099	2.73036	22.5125	2.67521	26.4646	1.86559	22.9751	2.25868	1263	30.88
LmxM.31.2970	protein_coding	tubulin binding cofactor A-like protein	132.61	24.0208	95.1558	5.12114	80.1956	18.2983	88.6107	27.3775	378	76.19
LmxM.36.0370	protein_coding	phosphatidylinositol-4-phosphate 5-kinase-like protein	32.8994	3.60335	17.7334	1.37324	40.924	0.325496	38.2075	0.782185	1368	82.24
LmxM.19.1170	protein_coding	hypothetical protein, unknown function	4.05628	0.1977	1.98439	0.250255	4.03941	0.900085	4.45999	1.42298	2997	3.4
LmxM.16.1500	protein_coding	hypothetical protein, conserved	12.1194	0.559596	4.2007	0.136291	16.4582	1.01223	19.463	3.66344	1719	15.71
LmxM.29.0810	protein_coding	hypothetical protein, conserved	107.726	12.6824	90.1655	3.63158	67.381	6.45177	81.9346	6.44326	753	96.41
LmxM.13.1470	protein_coding	hypothetical protein, conserved	7.31714	1.93911	4.07829	1.27067	10.7297	1.54147	7.56001	1.68605	16833	7.29
LmxM.36.0290	protein_coding	hypothetical protein, conserved	46.4068	12.1562	33.2778	4.35093	28.7293	0.485023	38.371	0.521137	951	10.21
LmxM.28.0430	protein_coding	hypothetical protein, conserved	46.0848	6.88271	44.7072	1.14546	34.7671	2.42977	43.9133	1.94086	1281	19.67
LmxM.34.2020	protein_coding	hypothetical protein, conserved	29.1487	0.940347	30.5294	2.26753	18.9961	1.30773	21.485	1.27054	1110	87.3
LmxM.21.0320	protein_coding	hypothetical protein, conserved	38.1138	5.83583	22.4887	1.95778	19.2415	4.66784	25.4705	3.80739	699	25.67
LmxM.24.0660	protein_coding	hypothetical protein, conserved	15.4517	1.67663	13.9476	1.14608	27.3213	0.829879	21.4274	1.36754	2292	17.8
LmxM.33.4070	protein_coding	hypothetical protein, conserved	23.1662	1.90278	28.1531	3.21527	21.951	1.43683	21.3322	4.94512	2070	48.12
LmxM.34.2830	protein_coding	hypothetical protein, conserved	53.7306	3.36573	49.7038	2.64199	43.2526	0.231643	49.7161	1.45695	1650	31.09
LmxM.04.0290	protein_coding	hypothetical protein, conserved	29.6009	4.77373	25.8118	3.12008	20.0151	5.35004	22.9378	3.9452	1356	73.89
LmxM.23.1110	protein_coding	hypothetical protein, unknown function	19.8224	8.09078	19.2914	0.48944	21.3935	1.25855	19.2435	1.98019	2094	19.91
LmxM.29.1530	protein_coding	hypothetical protein, conserved	13.9192	1.3886	12.1642	0.364206	18.7746	0.620735	18.8147	3.77376	3159	6.17
LmxM.21:ncRNA:rfamscan:201454-201668	non_protein_coding	unspecified product	21.5399	3.75892	20.406	1.14442	22.3586	23.1826	26.9268	15.7936	215	6.02
LmxM.05.0700	protein_coding	hypothetical protein, conserved	6.88697	0.850321	1.77383	0.228131	7.15711	1.31386	6.0543	2.57057	5199	10.93
LmxM.01.0470	protein_coding	fatty acyl CoA syntetase 1, putative	63.8797	8.56087	29.6905	0.402675	63.007	6.78629	64.2334	1.58493	2091	84.51
LmxM.03.0250	protein_coding	ribosomal protein L38, putative	5765.21	492.405	5809.17	205.128	5121.21	85.0883	5914.75	1004.19	252	77.38
LmxM.16.1600	protein_coding	hypothetical protein, conserved	12.516	1.57183	9.85298	0.078375	27.3369	1.39869	31.1446	2.01349	1908	44.03
LmxM.34.2770	protein_coding	hypothetical protein, conserved	9.98685	1.31084	8.47102	1.0383	13.3879	0.197271	12.6937	4.56088	3948	7.89
LmxM.16.0650	protein_coding	hypothetical protein, conserved	56.8388	7.52148	34.6487	6.11858	44.9799	8.80374	55.4693	7.60367	318	51.89
LmxM.26.0058	protein_coding	hypothetical protein	54.8887	7.2169	66.0633	5.50629	52.4265	5.09636	52.8496	3.35295	810	64.81
LmxM.30.2120	protein_coding	hypothetical protein, unknown function	8.55342	1.66474	8.1668	0.498334	9.86105	1.3256	10.1435	1.02251	2304	51.43
LmxM.31.0380	protein_coding	hypothetical protein, conserved	7.39618	1.22645	3.80469	0.235415	7.65294	0.480298	6.99548	3.44802	1551	18.18
LmxM.36.6600	protein_coding	hypothetical protein, conserved	10.0504	2.81795	14.9156	0.304977	18.2336	3.67237	13.8971	1.34699	2256	6.44
LmxM.36.4720	protein_coding	methionine synthase reductase, mitochondrial precursor-like protein	17.5995	1.95818	7.56601	0.377549	27.4798	0.101314	27.5219	2.20346	4368	30.15
LmxM.34.1250	protein_coding	thioredoxin-like protein	45.4546	5.34597	45.9533	1.4135	41.688	3.82027	41.0208	3.1749	687	96.51
LmxM.12.0320	protein_coding	Myotubularin-related protein, putative	9.30304	1.75063	3.92852	0.939365	13.8858	1.48649	13.5403	2.8442	9684	1.89
LmxM.18.0260	protein_coding	hypothetical protein, conserved	88.6002	14.7178	50.243	3.22179	101.622	1.98044	102.87	8.48836	357	5.21
LmxM.21.1590	protein_coding	hypothetical protein, conserved	15.5897	1.26429	11.2317	0.39833	12.7118	2.11851	14.6824	2.8693	1392	8.45
LmxM.32.3020	protein_coding	hypothetical protein, unknown function	5.86648	2.30506	6.81638	0.813424	11.1676	2.30961	9.0591	0.982184	2925	28.92
LmxM.32.0605	protein_coding	hypothetical protein, conserved	26.4099	2.9308	23.6095	3.74857	39.3106	2.41638	27.209	3.71322	1284	6.7
LmxM.33.0720	protein_coding	hypothetical protein, conserved	26.1584	2.52129	27.1624	1.25636	25.1016	0.251265	26.8061	0.164908	1461	4.85
LmxM.17.1170	protein_coding	hypothetical protein, unknown function	15.4037	0.615818	8.11998	0.226587	19.9147	0.72202	18.0861	3.17574	1830	7.89
LmxM.33.1740	protein_coding	unspecified product	15.9818	2.76348	3.81034	0.850058	29.3682	12.6341	21.7062	1.44764	1032	6.44
LmxM.32.3140	protein_coding	hypothetical protein, conserved	21.0864	1.27424	11.6552	2.52908	20.3673	0.401938	25.3836	2.97534	3018	10.44
LmxM.29.3015	protein_coding	Lsm5p, putative	55.5079	18.9836	54.3578	12.483	31.0785	3.94112	48.8546	3.37905	387	35.66
LmxM.20.1230	protein_coding	hypothetical protein, conserved	11.3847	2.78067	11.4342	0.0148139	10.3636	4.82234	12.3037	3.67875	402	7.21
LmxM.34.1200	protein_coding	pre-mRNA splicing factor ATP-dependent RNA helicase, putative	19.1165	3.79616	14.4109	2.94162	34.72	0.659074	27.5321	3.02332	2115	96.31
LmxM.03.0040	protein_coding	2-aminoethylphosphonate:pyruvateaminotransferas e-like protein	78.0789	26.5463	110.001	0.0775427	50.1051	2.13946	78.9961	13.5328	1101	97
LmxM.08_29.2390	protein_coding	kinesin, putative	12.8201	2.63543	8.5917	0.68149	14.9271	1.88558	13.972	3.67774	1770	73.56
LmxM.25.1080	protein_coding	hypothetical protein, conserved	16.7981	1.07025	25.7934	3.59378	22.2001	4.27813	24.9182	3.57178	1326	31
LmxM.24.2060	protein_coding	transketolase, putative	77.3801	14.6206	57.3742	5.03032	76.6344	4.23669	69.32	4.41467	2016	99.26
LmxM.21.1300	protein_coding	hypothetical protein, conserved	15.2296	1.27082	14.6349	2.28678	19.1223	2.4793	18.4363	2.04249	1752	24.66
LmxM.21.0865	protein_coding	hypothetical protein, conserved	34.4972	0.934648	23.3621	1.9825	22.2018	2.71697	26.5952	3.8634	2055	30.22
LmxM.10.0370	protein_coding	folate/biopterin transporter, putative	21.2346	3.9447	23.3292	0.930108	24.3646	1.29066	28.1418	2.12467	1809	17.74
LmxM.27.1150	protein_coding	hypothetical protein, conserved	26.8169	1.3853	22.211	1.32844	24.893	3.01849	24.8278	2.42951	1446	58.71
LmxM.31.2270	protein_coding	membrane associated protein-like protein	11.3259	1.5433	5.24671	1.39124	14.315	1.0024	9.21082	0.839684	4398	5.8
LmxM.10.0060	protein_coding	thymidylate kinase-like protein	25.1927	3.4228	19.7325	2.20703	29.4157	2.5441	28.3471	2.11129	1089	37.19
LmxM.21.1330partial	protein_coding	hypothetical protein, conserved	17.839	2.07243	9.94279	0.396145	18.2635	3.54043	18.0674	4.24517	4608	80.79
LmxM.32.0050	protein_coding	hypothetical protein, conserved	36.6244	4.07633	28.1084	2.56782	34.8409	0.178228	32.2255	4.34377	699	9.82
LmxM.13.0890	protein_coding	hypothetical protein, conserved	34.3975	5.29926	21.7198	2.16062	20.8329	2.04911	37.0131	6.93782	1035	24.35
LmxM.08_29.0490	protein_coding	hypothetical protein, conserved	15.4221	0.624474	16.3369	0.31609	19.832	1.65624	15.4627	2.50138	1095	4.59
LmxM.34.3925	protein_coding	hypothetical protein, conserved	15.7569	3.12293	21.0641	0.20179	14.1248	0.484043	13.4757	2.71308	1431	76.1
LmxM.24.0440	protein_coding	hypothetical predicted transmembrane protein	7.90372	2.6822	3.41913	0.867728	7.34177	0.0541481	6.96217	0.714742	4122	12.01
LmxM.29.0790	protein_coding	hypothetical protein, conserved	14.7049	0.571368	19.0577	0.0646204	19.0214	1.70511	13.5421	1.5779	1191	6.91
LmxM.36.1980	protein_coding	serine/threonine protein phosphatase 2B catalytic subunit A2, putative	24.9536	0.800369	32.0838	2.42654	51.535	1.30012	51.1305	4.25688	1224	91.42
LmxM.08_29.1800	protein_coding	40S ribosomal protein S15A, putative	3057.65	272.27	3711	101.801	2476.54	115.526	3005.38	537.445	393	99.24
LmxM.11.0120	protein_coding	hypothetical protein, conserved	31.6386	3.86013	33.3634	0.154431	30.4411	2.98058	26.5702	5.0672	570	4.01
LmxM.31.0600	protein_coding	hypothetical protein, conserved	17.2887	0.82125	17.403	0.65547	12.9529	0.0736537	14.969	4.91446	2433	11.84
LmxM.03.0260	protein_coding	hypothetical protein, conserved	24.8916	4.37175	14.5112	0.173361	24.6185	2.36882	26.1882	2.64398	894	25.17
LmxM.26.0730	protein_coding	hypothetical protein, conserved	13.5484	1.60154	7.39232	0.116131	20.1152	4.49881	15.4569	3.57683	6111	2.95
LmxM.36.6530	protein_coding	hypothetical protein, conserved	22.3272	0.28914	13.5077	0.0764991	14.418	0.645999	14.9827	3.40621	1194	18.09
LmxM.36.6360	protein_coding	hypothetical protein, conserved	64.5062	7.19714	38.8732	0.0516831	44.9848	2.85014	54.581	2.95883	768	60.55
LmxM.23.0590	protein_coding	hypothetical protein, conserved	32.2926	2.53919	33.8551	0.680911	39.5354	1.92219	46.3957	9.81359	1230	5.62
LmxM.34.1450	protein_coding	hypothetical protein, conserved	14.1118	0.245732	9.16474	0.177986	25.0215	1.75283	17.4262	2.50414	9138	20.03
LmxM.36.6430	protein_coding	protein transport protein Sec23-like protein	14.8318	0.729081	18.2265	1.58793	22.9582	4.18734	20.2579	3.61023	2541	85.6
LmxM.22.0390	protein_coding	DNA primase small subunit, putative	25.146	0.308388	20.7769	2.94655	20.6844	1.25057	25.8004	2.37494	1356	72.35
LmxM.22.0080	protein_coding	heat shock protein DNAJ, putative	52.1742	5.68879	69.9999	2.46122	61.1653	1.20607	61.4451	1.18136	987	88.45
LmxM.25.1180	protein_coding	ATP synthase F1, beta subunit, putative (ATPB)	33.1621	0.626295	17.4057	0.585386	40.2266	4.17143	37.2087	1.99067	1500	86.6
LmxM.28.2300	protein_coding	hypothetical protein, conserved	7.1055	0.351548	3.63195	0.0533102	7.16014	1.19232	8.39118	1.47287	1869	23.43
LmxM.16.0370	protein_coding	hypothetical protein, conserved	24.7527	4.42052	17.9128	3.02024	29.8867	2.76126	29.0693	3.24831	1470	7.45
LmxM.36.0540	protein_coding	ubiquitin-like protein, putative	42.461	1.8636	34.0551	0.880089	35.5223	2.75935	28.6251	6.29531	954	33.02
LmxM.33.1830	protein_coding	tuzin-like protein	114.053	30.8458	37.647	7.74308	149.314	13.3838	151.691	41.507	1893	85.26
LmxM.27.0410	protein_coding	heat shock protein DNAJ, putative	37.0229	1.60712	33.6198	1.46594	32.7846	0.987313	35.4372	2.12934	1137	16.62
LmxM.31.1330	protein_coding	hypothetical protein, conserved	47.8422	3.2757	37.1542	4.60864	33.8091	1.20008	32.0761	1.34729	1893	22.35
LmxM.18.0480	protein_coding	uracil-DNA-glycosylase, putative	24.7191	4.23379	20.4011	0.926115	19.3038	0.498349	21.0151	1.01486	1122	61.23
LmxM.36.2740	protein_coding	hypothetical protein, unknown function	18.2436	1.20371	9.3924	0.627344	19.2434	0.374203	20.9697	2.90459	3060	25.1
LmxM.16.0970	protein_coding	hypothetical protein, conserved	22.0328	6.06629	22.1292	0.10373	26.8421	3.33607	26.2053	1.75425	2280	5.47
LmxM.34.4330	protein_coding	hypothetical protein, conserved	23.6099	4.27624	24.5447	3.80044	16.8146	1.59416	20.239	0.812677	1872	29.17
LmxM.30.2450	protein_coding	hypothetical protein, unknown function	172.871	4.58506	86.0366	3.81678	213.974	0.0854539	191.165	17.0443	588	9.21
LmxM.34.1400	protein_coding	hypothetical protein, conserved	26.1564	5.31681	14.6515	1.33016	19.7874	3.25822	24.4614	3.9595	699	44.21
LmxM.05.0590	protein_coding	ATP-dependent RNA helicase, putative	14.4554	2.30739	4.06398	0.0176345	9.01676	0.0361367	12.4284	2.43845	2988	8.73
LmxM.21.0720	protein_coding	hypothetical protein, conserved	49.2918	7.27484	55.8096	3.72256	44.7405	2.3198	45.9699	10.4334	933	36.33
LmxM.33.0170	protein_coding	hypothetical protein, conserved	34.9357	0.507625	27.7674	0.6476	36.1085	1.22484	39.7628	5.93026	999	15.62
LmxM.34.1990	protein_coding	hypothetical protein, conserved	14.6634	1.1495	2.93457	0.363722	17.347	1.21428	23.8723	3.14156	3180	18.58
LmxM.24.1610	protein_coding	ring-box protein, putative	84.6378	0.841514	78.7909	3.11351	71.1479	5.12322	83.6771	16.2522	360	70
LmxM.36.6050	protein_coding	hypothetical protein, conserved	49.8226	2.54058	44.5376	1.4074	33.7526	0.72352	42.7648	2.16274	996	7.45
LmxM.20.0190	protein_coding	hypothetical protein, unknown function	36.5831	2.91731	34.2164	0.3253	28.4732	1.00082	29.4013	3.48448	597	6.44
LmxM.34.2350	protein_coding	aminopeptidase P, putative	54.0056	4.979	54.2216	0.767865	37.7852	4.7693	38.5674	0.604205	1455	96.91
LmxM.31.2780	protein_coding	hypothetical protein, conserved	16.6525	1.19151	9.11283	0.586589	17.6042	2.03962	19.1955	0.838515	3288	7.21
LmxM.36.4730	protein_coding	hypothetical protein, conserved	10.2291	0.525616	6.53288	0.198617	15.4097	0.176786	13.2093	3.45247	4440	12.84
LmxM.29.2130	protein_coding	protein kinase, putative	4.774	0.89303	5.79191	0.56964	7.66175	0.974568	7.87376	2.5307	2967	34.28
LmxM.27.2210	protein_coding	dual specificity protein phosphatase, putative	23.1121	5.28727	20.6413	0.911549	22.2391	3.53336	22.4244	3.98405	1059	38.81
LmxM.34.4190	protein_coding	hypothetical protein, conserved	22.6282	3.75634	18.8247	0.139784	16.3813	4.97343	18.2961	1.45603	690	12.3
LmxM.09.0090	protein_coding	RNA-binding protein 5-like protein	3.60599	2.3877	4.66794	0.557192	8.99839	3.90499	6.72357	2.02807	900	57.33
LmxM.12.0040	protein_coding	Mitochondrial Ribosomal Protein of Small Subunit 29, putative (MRPS29)	38.3558	1.73099	41.8697	0.915077	35.337	5.28097	34.2204	0.948343	1404	53.85
LmxM.21.1850	protein_coding	hypothetical protein, conserved	16.2293	0.630814	13.341	1.81427	16.0504	0.516289	16.7283	5.15186	2184	10.3
LmxM.01.0360	protein_coding	hypothetical protein, conserved	41.4434	8.32038	28.7613	4.69948	31.1958	2.14759	34.5668	4.59606	576	9.81
LmxM.26.0250	protein_coding	hypothetical protein, conserved	40.0622	2.18258	16.2295	0.691218	36.2937	1.07185	48.3555	2.4232	3387	5.69
LmxM.23.1700	protein_coding	hypothetical protein, conserved	20.5875	1.8137	12.4712	0.533593	26.6537	3.48438	22.6474	1.63556	720	4.71
LmxM.36.0570	protein_coding	Elongation factor G1, mitochondrial, putative (EF-G1)	15.5447	1.30248	7.63931	0.193181	19.824	0.478137	19.7817	3.93841	2241	3.91
LmxM.14.0990	protein_coding	ADP/ATP mitochondrial carrier-like protein	10.3324	2.00509	9.54672	0.570885	20.2468	5.60361	18.2396	2.27645	1131	6.89
LmxM.11.1380	protein_coding	hypothetical protein, conserved	13.4288	1.74608	12.1945	0.773781	11.3581	2.0892	13.1197	0.0498904	1161	8.44
LmxM.04.1120	protein_coding	unspecified product	14.8858	1.49809	11.8516	1.81188	24.1659	0.0028956	18.2762	3.65441	2190	19.01
LmxM.04.0710	protein_coding	hypothetical protein, conserved	11.3305	1.95608	5.12546	0.571316	10.2235	0.807407	10.5552	2.80637	2385	7.44
LmxM.29.1520	protein_coding	hypothetical protein, conserved	50.0339	6.35971	44.2936	1.88105	42.3528	0.169221	42.4449	6.52191	1362	12.45
LmxM.05.0630	protein_coding	kinesin, putative	24.7502	2.58421	9.8626	0.774297	16.8805	0.798512	20.2658	3.19797	3669	9.01
LmxM.12.0710	protein_coding	hypothetical protein, conserved	61.7804	6.58086	29.0053	3.36428	59.2491	10.9998	59.9249	3.71952	327	87.16
LmxM.33.0500	protein_coding	amastin-like protein	31.1715	2.2235	18.2787	3.212	103.394	8.33193	92.5724	8.825	597	25.67
LmxM.23.0360	protein_coding	NADP-dependent alcohol dehydrogenase, putative	44.5247	14.9353	123.841	10.5185	63.4848	11.5274	63.4701	5.34715	1059	98.02
LmxM.17.1160	protein_coding	hypothetical protein, conserved	15.2845	1.05827	13.8053	0.402308	18.9644	0.613178	21.8801	1.81111	1893	91.92
LmxM.12.0700	protein_coding	hypothetical protein, conserved	17.8731	0.791438	13.361	0.312805	12.2956	0.783542	15.3588	4.9897	2544	19.34
LmxM.31.3630	protein_coding	hypothetical protein, conserved	17.9016	5.69419	13.5827	0.672688	19.084	1.92049	16.511	1.86968	939	38.34
LmxM.31.3240	protein_coding	hypothetical protein, conserved	20.6468	0.625126	10.759	1.66431	16.6858	0.784003	21.7944	2.80108	3597	5.69
LmxM.31.2290	protein_coding	hypothetical protein, conserved	15.3869	4.82987	12.2914	1.26963	23.7731	2.89451	18.8956	1.71789	1704	48.42
LmxM.21.0210	protein_coding	hypothetical protein, conserved	39.2634	1.55312	23.1056	1.14581	23.3831	2.27249	29.9595	3.62157	1605	7.69
LmxM.30.0480	protein_coding	hypothetical protein, conserved	167.059	12.0816	91.9524	1.8007	141.304	0.811833	178.267	9.61649	1155	24.42
LmxM.26.1170	protein_coding	hypothetical protein, conserved	26.1791	3.27552	18.0829	2.99826	25.0747	4.4608	26.987	3.36227	1584	12.04
LmxM.28.1970	protein_coding	ribose 5-phosphate isomerase, putative	41.427	7.8322	22.1025	1.33875	84.2106	0.0271522	82.4125	18.8294	519	99.42
LmxM.33.3710	protein_coding	hypothetical protein, conserved	12.7654	4.57307	14.0643	2.77044	12.5571	3.35131	14.201	0.948441	552	54.35
LmxM.30.1460	protein_coding	unspecified product	22.8905	7.21851	5.67713	0.209152	15.7143	1.24285	20.8239	4.41781	912	62.17
LmxM.36.5990	protein_coding	bilobe protein, conserved	24.9622	1.167	19.7609	1.0764	30.4331	1.59695	29.8067	2.64704	1920	28.28
LmxM.29.0620	protein_coding	ribosome biogenesis regulatory protein (RRS1), putative	61.3842	2.11655	28.7653	6.10923	98.335	7.31946	115.909	28.3483	651	79.26
LmxM.24.1470	protein_coding	hypothetical protein, conserved	7.25752	1.8435	5.18449	1.31995	10.5239	1.33433	11.064	3.35961	8715	5.75
LmxM.30.2190	protein_coding	hypothetical protein, unknown function	4.38977	2.22135	4.74938	0.279245	7.36957	2.48111	5.81136	2.24319	2307	5.44
LmxM.23.1055	protein_coding	hypothetical protein, conserved	17.7991	2.42227	12.7562	0.856736	18.268	1.33133	17.4127	3.19967	1056	38.35
LmxM.24.1120	protein_coding	hypothetical protein, conserved	9.00937	0.348145	7.94	0.706837	11.7483	2.59575	10.2578	4.07783	2769	7.91
LmxM.28.0980	protein_coding	hypothetical protein, conserved	98.1826	24.9176	58.6745	3.96436	83.0537	11.2818	72.137	10.4845	723	10.02
LmxM.18.0890	protein_coding	rab7 GTP binding protein, putative	75.8934	5.96674	60.4731	0.157797	117.201	11.2446	82.1415	2.13059	672	91.96
LmxM.23.0820	protein_coding	hypothetical protein, conserved	26.1316	1.25816	15.5732	0.994181	40.2513	1.55493	49.307	4.11408	1533	17.22
LmxM.15.0360	protein_coding	hypothetical protein, conserved	18.8772	0.409563	6.82825	0.247541	15.5424	1.46651	20.425	1.80924	3144	5.15
LmxM.29.2230	protein_coding	hypothetical protein, unknown function	9.55202	1.46135	5.53222	0.823852	16.0551	0.925317	12.4377	2.33848	753	42.63
LmxM.34.4220	protein_coding	hypothetical protein, unknown function	2.4424	1.15337	2.24525	0.28258	1.93273	0.204785	2.07921	1.24651	1782	47.98
LmxM.30.1360	protein_coding	hypothetical protein, conserved	28.6832	2.10535	23.7763	1.55787	27.1854	4.68966	23.135	2.51241	1017	33.04
LmxM.26.1480	protein_coding	hypothetical protein, conserved	34.3222	1.08229	21.4367	1.60636	37.5399	1.76272	41.6569	5.58627	3021	3.02
LmxM.14.1240	protein_coding	hypothetical protein, conserved	60.0291	7.18651	29.6262	1.31931	46.8006	3.98816	63.1193	5.29766	930	32.9
LmxM.07.0110	protein_coding	hypothetical protein, conserved	61.3172	0.183355	65.0533	1.08112	40.0794	1.31649	50.9718	4.11242	1347	63.92
LmxM.19.0960	protein_coding	dynein light chain, putative	33.3024	7.01126	39.5425	11.7001	28.8143	19.2925	29.4503	2.29487	339	78.76
LmxM.27.0670	protein_coding	amino acid permease, putative	4.42287	2.30151	13.7667	0.681198	13.5551	0.102996	11.415	3.41946	1503	66.47
LmxM.29.2090	protein_coding	alcohol dehydrogenase, putative	12.4964	2.49403	7.92685	0.273071	6.08222	1.69617	7.91174	1.19507	1200	90.25
LmxM.30.0460c	protein_coding	unspecified product	21.138	2.38627	8.2444	3.7077	26.8275	1.7599	32.3254	3.97386	2127	54.02
LmxM.21.0500	protein_coding	hypothetical protein, conserved	57.4969	3.71351	60.078	7.10217	40.2208	5.88339	42.988	1.07987	645	20.47
LmxM.19.0640	protein_coding	extracellular receptor, putative	35.8398	3.10838	29.5108	1.28393	43.0655	3.99636	45.5478	4.7879	2757	14.47
LmxM.06.0860	protein_coding	dihydrofolate reductase-thymidylate synthase	16.1033	1.16336	16.6886	2.31664	24.2559	2.82571	29.3223	2.99435	1563	95.2
LmxM.16.1460	protein_coding	kinesin, putative	6.08559	0.441594	5.41683	0.156407	10.3606	0.955127	8.00313	1.49705	7596	61.77
LmxM.11.0170	protein_coding	hypothetical protein, conserved	12.0429	0.955086	7.39783	1.26216	11.4148	2.36879	12.0779	2.6785	2154	6.79
LmxM.16.1015	protein_coding	hypothetical protein, conserved	23.5566	5.73288	13.7684	3.31351	12.7812	1.36551	14.0875	0.420097	2790	13.23
LmxM.30.1240	protein_coding	hypothetical protein, conserved	16.3287	5.54967	10.2159	0.20925	18.4459	3.96003	15.2209	4.18273	3867	3.8
LmxM.34.1360	protein_coding	hypothetical protein, unknown function	9.8635	1.49947	8.82899	1.09191	16.8012	5.7429	13.7133	2.92649	1350	28.67
LmxM.04.0330	protein_coding	mitochondrial exoribonuclease DSS-1, putative	22.1971	1.83793	10.3913	1.18991	19.0075	0.519033	21.4444	4.01207	2532	22.51
LmxM.29.0640	protein_coding	hypothetical protein, conserved	40.5266	1.09135	38.2822	3.70527	22.0242	2.83855	41.1171	2.86782	597	21.04
LmxM.31.0550	protein_coding	hypothetical protein, conserved	32.6642	13.2382	32.5216	1.25709	43.7757	12.8169	38.282	13.6068	342	12.44
LmxM.36.6760	protein_coding	hypothetical protein, conserved	71.2182	3.28874	77.6075	4.1831	97.2155	7.87332	97.7679	4.55756	777	62.16
LmxM.29.0840	protein_coding	hypothetical protein, conserved	16.1294	1.39369	9.65567	0.192395	18.7605	1.92237	18.8975	3.67357	2757	50.6
LmxM.28.2480	protein_coding	hypothetical protein, conserved	64.4357	5.24426	120.026	10.8498	57.1341	2.23894	101.504	8.60072	912	9.71
LmxM.19.0470	protein_coding	hypothetical protein, conserved	33.0352	4.82127	24.7433	2.03698	24.7034	0.334763	37.9066	1.04451	1086	7.89
LmxM.34.2220	protein_coding	kinetoplastid membrane protein-11 (KMP11-2)	160.886	30.9334	221.245	10.3422	186.855	28.0529	167.752	41.3946	279	98.92
LmxM.26.0500	protein_coding	hypothetical protein, conserved	26.1451	1.76935	31.5305	2.96461	24.3484	1.86087	25.9868	6.04284	1422	75.11
LmxM.36.1260	protein_coding	fructose-1,6-bisphosphate aldolase	322.383	36.1385	409.311	3.5582	183.828	14.4063	152.436	27.981	1116	95.7
LmxM.26.0810	protein_coding	type II (glutathione peroxidase-like) tryparedoxin peroxidase	84.7775	7.29913	72.638	0.072815	157.293	27.5396	89.831	7.16119	525	91.43
LmxM.23.0330	protein_coding	hypothetical protein, conserved	28.0281	7.06706	16.4227	2.83153	27.0097	0.98016	34.032	4.05557	663	7.44
LmxM.24.0690	protein_coding	hypothetical predicted transmembrane protein	39.272	6.08061	32.972	4.2344	22.2981	1.5127	28.9553	7.29376	462	5.91
LmxM.30.2750	protein_coding	kinetoplastid kinetochore protein 8, putative (kkt8)	18.6953	2.51029	17.8707	3.60414	17.9289	0.609063	22.1341	1.77851	1320	17.27
LmxM.24.2210	protein_coding	60S ribosomal protein L12, putative	2824.76	459.738	2514.6	268.149	1818.78	294.491	2251.5	136.292	495	98.79
LmxM.36.3740	protein_coding	60S ribosomal protein L34, putative	1635.93	240.888	1539.93	87.7231	951.868	6.5078	1194.93	137.812	507	62.13
LmxM.34.1830	protein_coding	hypothetical protein, conserved	16.8277	1.30761	17.9192	1.5166	22.1693	2.0023	19.9311	2.24546	2220	21.08
LmxM.27.0540	protein_coding	hypothetical protein, conserved	13.2074	1.07147	9.86984	2.04954	15.4207	0.964373	11.0178	3.85922	630	6.92
LmxM.08.0590	protein_coding	hypothetical protein, unknown function	4.04758	3.38701	3.2039	0.144231	6.36456	2.64315	6.64293	1.85821	771	7.01
LmxM.15.0370	protein_coding	60S acidic ribosomal protein, putative	487.926	99.1808	266.152	49.2145	215.328	93.0074	292.499	46.0185	324	34.26
LmxM.08_29.0830	protein_coding	hypothetical protein, conserved	19.7589	1.09573	9.17858	0.636922	29.2711	2.68869	34.8448	1.10085	1437	10.02
LmxM.01.0190	protein_coding	hypothetical protein, conserved	47.5184	11.4106	18.94	5.50878	15.3873	0.43758	24.6287	1.34757	591	53.81
LmxM.09.0870	protein_coding	hypothetical protein, conserved	10.1428	1.07484	8.76532	1.36866	8.06212	1.5532	9.87506	2.29368	1566	7.72
LmxM.09.0100	protein_coding	hypothetical protein, conserved	10.2845	1.61361	10.6073	0.302081	13.1278	4.2454	12.953	3.63912	1749	12.01
LmxM.22.0160	protein_coding	hypothetical protein, conserved	13.9472	3.30944	20.9376	4.02899	27.8444	1.37836	26.3816	4.81628	1233	39.9
LmxM.25.1020	protein_coding	dehydrogenase-like protein	20.7966	3.00093	11.779	0.232655	23.7013	0.0218949	24.3487	4.03267	1296	64.81
LmxM.08_29.0160	protein_coding	hypothetical protein, conserved	83.0061	14.4938	70.0786	5.57257	53.2484	3.54193	67.6964	6.03239	1710	10.53
LmxM.28.1430	protein_coding	DNA polymerase kappa, putative	12.2562	0.728152	11.8099	0.887115	17.9133	3.37499	13.5389	3.22811	1392	49.14
LmxM.27.2280	protein_coding	hypothetical protein, conserved	9.23086	2.76529	7.02686	0.331316	11.2531	1.85764	7.60642	1.67974	567	14.51
LmxM.36.1590	protein_coding	hypothetical protein, conserved	22.2318	3.62465	8.98406	0.522325	21.4032	0.91722	22.1155	3.82308	3630	50.91
LmxM.31.1020	protein_coding	protein kinase, putative	29.8188	1.32431	33.2556	0.581059	29.3701	2.65541	28.9001	4.5361	2436	29.31
LmxM.28.1150	protein_coding	long-chain-fatty-acid-CoA ligase, putative	25.8573	4.08901	23.4847	2.62369	26.8378	0.792069	27.6037	4.0066	2226	52.43
LmxM.15.0740	protein_coding	hypothetical protein, unknown function	92.267	10.8556	105.132	0.0427001	77.5462	7.16697	74.2457	10.6858	453	83.44
LmxM.29.2850	protein_coding	hypothetical protein, conserved	126.193	6.82775	272.442	26.4785	90.6471	16.0693	86.957	15.8416	348	7.42
LmxM.36.0830	protein_coding	cAMP binding protein, putative	4.91509	0.863245	2.79384	0.413734	11.6342	0.0362534	6.85102	2.10649	5808	4.18
LmxM.13.0980	protein_coding	AMP deaminase, putative	21.6067	1.08476	7.45278	0.0718633	26.4092	2.03836	28.6552	5.22818	4992	37.32
LmxM.23.1715	protein_coding	hypothetical protein, conserved	7.67408	1.30274	4.8119	3.89539	13.8246	1.05886	5.47708	0.548052	393	6.89
LmxM.36.2470	protein_coding	acid phosphatase, putative (AP)	14.2866	4.77707	19.5385	0.397966	32.5927	0.414855	22.499	3.3417	1338	28.92
LmxM.31.2770	protein_coding	hypothetical protein, conserved	9.43711	0.304911	7.88011	0.874989	14.0344	0.0542506	12.5454	2.44659	2865	22.41
LmxM.11.0580	protein_coding	cytochrome b5, putative	28.5677	7.95562	25.5737	2.61047	34.6953	11.3934	31.4394	2.94219	429	58.74
LmxM.34.2320	protein_coding	protein kinase, putative	4.92577	2.25308	10.3767	0.421033	5.74837	0.795671	5.97299	1.65024	3375	31.29
LmxM.16.0920	protein_coding	flagellar calcium-binding protein, putative	23.0567	2.70309	47.5881	0.497344	20.9296	2.31589	19.5813	5.09052	612	79.41
LmxM.06.0950	protein_coding	glucosamine-fructose-6-phosphate aminotransferase, putative	20.5216	2.81316	28.9212	2.47542	17.6998	1.76145	30.3608	5.25181	2013	99.85
LmxM.34.4080	protein_coding	hypothetical protein, conserved	11.5239	1.06944	8.1901	0.662669	12.6698	1.95679	13.2819	3.23511	3300	19.21
LmxM.26.1510	protein_coding	hypothetical protein, unknown function	7.82664	2.148	5.43446	1.08223	9.04783	2.02156	8.74357	2.10039	4827	26.41
LmxM.31.1450	protein_coding	hypothetical protein, conserved	55.9742	13.0713	48.5295	3.15562	49.8	5.38173	51.5062	6.92711	486	75.31
LmxM.36.1370	protein_coding	Valosin-containing protein, putative (VCP)	37.7902	2.48813	36.8967	1.89725	40.0528	3.04291	36.8842	7.30534	2358	94.78
LmxM.08_29.2480	protein_coding	hypothetical protein, conserved	6.11126	1.01126	4.64162	0.354176	5.66066	0.903066	5.59261	2.80993	2556	6.21
LmxM.24.2130	protein_coding	ubiquitin-conjugating enzyme E2, putative	25.347	2.75232	23.8376	4.9422	30.619	7.87535	30.2072	4.35165	468	94.23
LmxM.28.1440	protein_coding	hypothetical protein, conserved	21.7415	1.66031	19.103	1.16154	34.1099	1.04145	32.0746	0.68018	2178	7.44
LmxM.14.1380	protein_coding	hypothetical protein, unknown function	26.0445	4.08796	23.9808	0.678218	19.6984	0.878218	27.5331	1.96879	954	9.34
LmxM.10.0860	protein_coding	hypothetical protein, conserved	23.9785	4.89587	7.99534	3.16087	38.0168	2.78944	51.7991	7.8171	591	45.69
LmxM.18.1510	protein_coding	P-type H+-ATPase, putative	63.4962	12.2203	34.6525	2.44514	113.522	19.2013	74.389	3.00266	1602	64.79
LmxM.19:ncRNA:rfamscan:173533-173698	non_protein_coding	unspecified product	389.432	178.154	142.162	35.7174	363.52	19.4695	359.758	104.417	166	7.49
LmxM.06.0430	protein_coding	hypothetical protein, conserved	26.3219	1.05837	26.8708	0.030839	25.4701	1.89889	39.2318	11.0848	2076	10.84
LmxM.31.3400	protein_coding	hypothetical protein, conserved	43.8571	6.8484	30.4644	1.04402	66.0805	2.82136	50.343	1.82177	1809	6.09
LmxM.33.0520	protein_coding	hypothetical protein, unknown function	11.7547	1.84227	8.01108	1.21081	19.5832	3.47064	18.0118	3.70258	5082	3.78
LmxM.04.1050	protein_coding	acyltransferase-like protein, copy 2	34.5473	1.73397	17.6539	0.203121	50.5024	3.69191	44.4773	0.724827	924	68.51
LmxM.18.1140	protein_coding	hypothetical protein, conserved	7.90448	0.983351	2.32847	0.0521774	8.15757	0.504326	7.79534	2.69247	2838	30.02
LmxM.26.0860	protein_coding	RNA-editing complex protein MP100, putative	38.5913	1.97562	18.456	0.61137	34.4027	1.48173	41.9832	6.16156	2961	14.55
LmxM.27.1060	protein_coding	cysteine desulfurase, putative	28.8342	5.6193	23.4068	2.71312	31.2172	0.773525	34.884	0.885515	1323	90.25
LmxM.02.0060	protein_coding	hypothetical protein, conserved	25.4876	4.11704	11.9716	0.459762	23.0379	4.05138	35.9706	5.04574	645	22.79
LmxM.30.1320	protein_coding	hypothetical protein, conserved	12.894	2.05614	7.05824	0.375665	26.6161	2.70873	21.2734	5.69092	7701	4.91
LmxM.27.1010	protein_coding	hypothetical protein, conserved	19.1497	1.58727	18.4849	0.156751	19.6748	2.12908	21.5846	3.28422	2805	8.44
LmxM.07.0810	protein_coding	cytochrome b5-like protein	23.7522	7.68662	45.3297	3.05194	34.1923	2.66863	25.5689	5.75725	420	6.21
LmxM.29.2370	protein_coding	ADP-ribosylation factor-like protein	30.1844	4.30341	39.048	3.39989	26.9207	6.66184	18.8585	3.32636	540	89.44
LmxM.34.3670	protein_coding	hypothetical protein, conserved	27.8095	6.18528	30.7647	1.12242	27.9279	1.49287	28.4254	0.832718	678	32.3
LmxM.08_29.1400	protein_coding	hypothetical protein, conserved	39.5947	2.68366	18.9275	0.0752319	50.4403	9.44423	57.2171	8.21932	951	27.44
LmxM.14.0500	protein_coding	hypothetical protein, unknown function	17.2626	7.07565	24.3407	3.20651	19.6786	1.40189	31.2676	5.98326	1989	18.25
LmxM.36.6040	protein_coding	hypothetical protein, conserved	31.5536	0.517519	23.0829	0.909406	26.987	0.82584	29.725	5.32204	2928	39.55
LmxM.33.0400	protein_coding	hypothetical protein, conserved	48.6213	15.7027	38.7045	0.033048	40.5884	8.39475	44.2469	4.15187	480	10.04
LmxM.12.1120	protein_coding	hypothetical protein, conserved	11.8692	1.75077	8.41571	0.397327	16.211	4.29514	13.8482	2.43449	3852	7.63
LmxM.31.0480	protein_coding	hypothetical protein, conserved	34.6804	3.46724	30.7024	1.89481	29.4601	2.61864	28.1581	4.6595	1152	6.79
LmxM.15.1500	protein_coding	hypothetical protein, conserved	24.6076	1.06125	18.5927	1.04469	27.1999	0.490483	29.2822	5.10261	879	8.21
LmxM.30.0710	protein_coding	hypothetical protein, unknown function	40.599	5.45392	56.2261	4.49756	18.3592	7.19541	23.4027	2.90389	390	91.54
LmxM.23.1180	protein_coding	hypothetical protein, conserved	34.6417	3.52623	47.2926	3.90213	38.5798	5.27465	33.5626	4.45099	426	35.92
LmxM.36.0770	protein_coding	hypothetical protein, conserved	9.25595	1.2245	13.0339	1.61402	7.36539	0.351677	8.14702	1.7946	1314	10.56
LmxM.26.0570	protein_coding	hypothetical protein, conserved	171.924	16.3121	122.964	4.73608	116.098	3.18526	154.148	21.8737	453	9.81
LmxM.34.4050	protein_coding	kinetoplastid kinetochore protein 3, putative (kkt3)	14.0066	1.28412	8.64653	1.26905	13.4529	2.06999	11.8468	2.76737	3891	15.27
LmxM.29.2845	protein_coding	hypothetical protein, conserved	229.177	14.0247	218.571	3.37095	252.806	33.2378	255.768	50.8302	315	20.01
LmxM.30.1530	protein_coding	protein kinase, putative	9.2062	4.52556	17.7237	0.508942	16.2506	3.91306	20.1378	5.10893	6765	7.76
LmxM.34.4570	protein_coding	hypothetical protein, conserved	49.6239	9.3565	44.0054	2.7576	52.3512	11.2075	60.7947	4.19357	417	15.61
LmxM.20.0300	protein_coding	leucine-rich repeat-containing protein	10.1604	1.85793	13.1516	0.823444	16.3819	3.84107	15.581	3.65757	933	9.61
LmxM.28.0710	protein_coding	hypothetical protein, conserved	27.7072	2.26534	19.0488	1.1495	34.0746	1.74172	30.2523	3.03939	1758	50.68
LmxM.16.0170	protein_coding	hypothetical protein, conserved	11.52	1.65276	6.45761	0.0119819	23.199	1.20455	18.2163	3.4142	13317	11.71
LmxM.24.1070	protein_coding	hypothetical protein, conserved	12.1628	1.36464	4.53555	0.251818	15.0507	2.70477	16.6472	4.14639	7545	1.87
LmxM.25.0400	protein_coding	hypothetical protein, unknown function	29.0808	9.92737	10.6453	2.33805	18.0175	2.87886	20.9277	13.1959	303	7.44
LmxM.15.0320	protein_coding	Isoprenylcysteine alpha-carbonyl methylesterase, putative	22.045	0.427166	16.0026	0.927904	19.7503	1.17731	22.4529	4.71974	2193	37.48
LmxM.28.0470	protein_coding	hypothetical protein, conserved	17.0895	2.05159	5.03749	0.725306	30.039	1.18099	35.8081	2.44357	2391	29.86
LmxM.08_29.2330	protein_coding	hypothetical protein, conserved	31.2748	2.62667	37.027	0.262318	27.6474	4.97154	23.493	0.455489	1107	34.15
LmxM.19.0130	protein_coding	hypothetical protein, conserved	44.6617	2.78629	31.006	0.112314	34.9555	5.4689	40.9421	3.15416	762	80.71
LmxM.31.2020	protein_coding	cop-coated vesicle membrane protein p24 precursor, putative	49.487	11.6542	53.2329	2.70664	48.8073	1.36071	46.0922	3.36991	483	96.89
LmxM.09.0620	protein_coding	hypothetical protein, conserved	13.0649	0.419254	8.37857	0.634671	11.2888	0.897341	12.2263	2.69461	1962	8.21
LmxM.08_29.0020	protein_coding	transcription factor-like protein	23.6534	2.67692	20.842	1.60327	29.6918	0.384139	29.267	2.64137	3138	72.66
LmxM.33.3380	protein_coding	aldose 1-epimerase-like protein	30.0656	4.05004	25.717	0.410607	31.4683	1.28428	29.5545	1.38048	906	94.7
LmxM.31.2110	protein_coding	hypothetical protein, conserved	9.1163	4.46333	8.84432	0.760063	12.0196	2.54398	13.3007	3.18403	2616	7.89
LmxM.16.0190	protein_coding	hypothetical protein, conserved	39.2031	3.49535	17.552	1.15001	31.8938	0.884137	52.865	1.17493	1071	43.14
LmxM.06.1270	protein_coding	coproporphyrinogen III oxidase, putative	21.8346	6.82191	23.5294	5.20663	28.6912	3.5342	44.2836	6.38244	906	99.67
LmxM.26.1880	protein_coding	hypothetical protein, conserved	66.1879	2.45685	32.7345	1.68494	69.087	8.60059	74.849	4.58786	2205	5.44
LmxM.31.3620	protein_coding	hypothetical protein, conserved	20.4316	2.99995	16.7221	0.817747	12.4803	1.22521	14.551	2.08476	819	6.44
LmxM.13.0860	protein_coding	hypothetical protein, conserved	11.7929	1.31939	8.45503	0.999513	8.91618	0.736005	9.18043	3.07503	1044	9.89
LmxM.06.0940	protein_coding	hypothetical protein, conserved	10.4639	1.92806	8.29549	0.402965	8.76525	1.30071	11.7422	2.82182	1806	7.14
LmxM.15.1170	protein_coding	hypothetical protein, conserved	26.9932	2.01527	18.8403	0.43977	20.4029	0.0962493	23.3477	4.26092	1287	10.21
LmxM.29.0130	protein_coding	lysyl-tRNA synthetase, putative	27.7488	5.25776	21.2329	1.87368	20.7257	1.47975	27.1649	2.68685	1611	84.54
LmxM.03.0850	protein_coding	hypothetical protein, conserved	10.4162	1.52126	3.29977	0.370564	12.3181	3.59606	13.4265	5.49309	6702	5.51
LmxM.32.0860	protein_coding	hypothetical protein, conserved	20.0783	4.43334	17.0494	1.5633	23.8866	3.00183	29.4778	1.64418	1251	10.79
LmxM.36.2420	protein_coding	serine peptidase, Clan SC, Family S9B	21.6942	2.75562	17.1853	3.0932	26.8183	0.147285	24.3419	2.96701	2559	90.97
LmxM.30.1610	protein_coding	diphthine synthase-like protein	46.7678	4.0343	24.8476	2.97555	83.8136	12.9149	88.5225	21.059	816	92.28
LmxM.23.1040	protein_coding	hydrophilic acylated surface protein a	35.1531	3.4439	50.1451	9.8128	12.4324	2.37272	8.20921	4.21448	210	15.61
LmxM.22.0370	protein_coding	hypothetical protein, unknown function	33.5571	1.16944	12.9797	1.22981	14.9928	2.0309	23.8129	2.51177	825	34.18
LmxM.20.0705	protein_coding	conserved protein, unknown function	5.91499	4.04149	8.33193	0.728159	8.61683	3.14889	7.80105	1.04001	4911	14.42
LmxM.23.1445	protein_coding	hypothetical protein, conserved	21.1576	3.90166	10.8129	0.0237206	12.9675	1.7402	15.3353	1.28517	966	20.5
LmxM.13.1440	protein_coding	hypothetical protein, conserved	21.9219	1.74266	8.00201	0.312876	21.4392	4.09022	25.4404	4.8577	3876	7.44
LmxM.32.0640	protein_coding	hypothetical protein, conserved	37.7054	6.02947	35.9719	4.25441	18.2529	4.25272	26.4063	1.08335	840	22.86
LmxM.10.0810	protein_coding	hypothetical protein, conserved	6.61351	1.25882	5.2598	1.37876	10.4146	1.08755	8.40112	3.13773	5562	6.89
LmxM.16.1430	protein_coding	paraflagellar rod protein 2C	103.607	10.8215	117.519	7.53723	49.0708	10.2239	57.4986	20.5523	2007	62.48
LmxM.24.1030	protein_coding	dynein light chain, putative	30.896	1.29278	30.0718	3.36999	38.8808	0.296599	27.3769	2.67847	633	96.68
LmxM.32.1900	protein_coding	vesicular protein trafficking mediator, putative	25.8177	6.08705	29.9331	3.39969	34.0549	3.59879	27.304	1.11832	615	95.61
LmxM.34.2670	protein_coding	ankyrin repeat protein, putative	48.2764	13.797	19.7979	2.23777	46.4127	5.17536	53.9843	2.96703	522	89.08
LmxM.28.2350	protein_coding	hypothetical protein, conserved	42.9661	4.73743	40.6724	1.95031	25.3778	4.51712	30.4198	2.93596	825	13.41
LmxM.13.1290	protein_coding	hypothetical protein, conserved	14.611	0.742099	6.56707	0.191269	15.648	0.322502	18.944	3.79661	2769	10.21
LmxM.22.0850	protein_coding	3'a2rel-related protein	41.7316	5.43357	18.6708	0.441805	35.961	1.23336	42.155	5.75046	1800	7.89
LmxM.26.1550	protein_coding	trifunctional enzyme alpha subunit, mitochondrial precursor-like protein	37.7664	9.43747	52.3958	1.44459	47.2246	5.46234	48.3864	5.63283	2181	95.46
LmxM.30.1660	protein_coding	hypothetical protein, conserved	13.6601	3.93269	11.9833	0.0630244	20.7189	0.195972	13.6502	4.13063	561	59.36
LmxM.15.0680	protein_coding	hypothetical protein, conserved	81.6345	5.74658	64.131	3.32931	97.7513	8.03471	92.4848	8.45862	609	10.41
LmxM.02.0300	protein_coding	ABC1 transporter, putative	15.7381	7.9098	16.7165	5.23059	16.1768	2.59473	13.9823	1.22685	7359	13.25
LmxM.28.0750	protein_coding	hypothetical protein, conserved	18.6522	3.27846	19.8082	9.21706	28.333	31.7594	15.8715	8.79839	216	48.61
LmxM.13.0700	protein_coding	kinesin, putative	1.65808	0.342298	0.638302	0.143994	2.7843	0.0810394	3.86942	0.888629	4257	3.1
LmxM.26.1300	protein_coding	hypothetical protein, conserved	20.9449	1.01952	9.98077	1.65384	34.2147	3.68483	39.3913	4.34676	3594	3.89
LmxM.36.1480	protein_coding	hypothetical protein, conserved	55.2963	1.50338	46.1508	4.566	37.6729	0.302008	51.5769	3.57847	1236	6.44
LmxM.25.0990	protein_coding	hypothetical protein, conserved	16.9858	4.1606	11.7865	1.00527	20.7175	4.46674	25.1951	5.1998	489	52.76
LmxM.34.1320	protein_coding	hypothetical protein, conserved	8.22066	1.57183	6.49078	0.14925	11.1232	1.14232	10.8123	2.92319	5064	12.01
LmxM.07.0320	protein_coding	hypothetical protein, conserved	22.3556	1.78382	11.9131	0.647334	18.243	1.20276	23.2037	4.6806	3099	9.49
LmxM.29.0910	protein_coding	ubiquitin-protein ligase, putative	15.7348	1.14827	8.59975	0.178049	17.986	2.00546	20.8353	5.42219	4191	26.06
LmxM.17.0150	protein_coding	hypothetical protein, conserved	12.9638	1.52793	8.73215	1.35015	10.406	0.597575	11.4767	3.08322	1173	24.81
LmxM.30.0700	protein_coding	ATP-dependent zinc metallopeptidase, putative	33.3255	0.63936	31.4825	2.03617	41.4299	4.42451	40.5586	6.10539	2658	28.33
LmxM.20.0040	protein_coding	hypothetical protein, conserved	16.6171	2.04414	15.2831	1.16715	14.1945	0.61991	16.9324	2.79773	990	13.41
LmxM.18.1390	protein_coding	hypothetical protein, conserved	38.7642	6.64469	32.0622	0.154721	26.3915	2.71851	33.9047	0.275858	777	7.89
LmxM.24.0580	protein_coding	hypothetical predicted transmembrane protein	47.1563	4.26213	18.0915	2.31528	63.8921	9.5626	45.7132	8.30804	1086	31.49
LmxM.17.0500	protein_coding	hypothetical protein	7.0255	1.39921	7.1805	0.0573485	11.2488	1.36929	8.92363	3.34138	4029	26.51
LmxM.30.1880	protein_coding	mannosyltransferase-like protein	2.05513	0.127462	0.813494	0.229588	1.89968	0.00531249	1.99173	0.576323	2655	30.51
LmxM.26.2190	protein_coding	hypothetical protein, conserved	60.1126	3.44205	42.5195	0.35206	55.5246	7.31049	70.1013	4.96256	1212	25
LmxM.19.0670	protein_coding	U3 snoRNA-associated protein UTP11, putative	26.8824	3.78962	12.6247	1.13937	29.0409	1.17277	31.1472	1.84411	1086	70.17
LmxM.27.0270	protein_coding	hypothetical protein, conserved	14.0085	4.21004	14.6355	1.15703	14.762	2.28387	14.9639	3.05814	3216	32.09
LmxM.32.0314	protein_coding	heat shock protein 83-1	529.201	31.7979	441.988	0.441045	375.496	8.03391	392.768	27.8152	2106	95.3
LmxM.28.1290	protein_coding	hypothetical protein, conserved	25.6579	1.47365	26.9379	0.256916	21.1411	1.25917	28.1874	1.09323	1320	10.31
LmxM.09:rRNA:rfamscan:380921-381039	rRNA_encoding	unspecified product	755.588	178.116	1603.27	716.161	3476.01	4341.61	727.793	562.276	119	7.51
LmxM.14.0625	protein_coding	hypothetical protein, conserved	28.3262	1.20486	31.3621	0.652143	34.4302	9.9799	41.8025	6.29131	678	29.65
LmxM.33.2910	protein_coding	hypothetical protein, conserved	14.1564	8.94673	36.3641	3.06171	30.6984	4.98622	27.7803	5.97656	1212	57.92
LmxM.17.1250	protein_coding	hypothetical protein, conserved	19.229	1.14044	6.40648	0.0596558	33.2846	3.13176	43.1117	1.59115	3189	90.31
LmxM.36.4070	protein_coding	phosphoglycerate mutase-like protein	39.4129	2.74701	35.4309	1.24916	28.2807	0.819783	30.5414	1.40174	1044	52.87
LmxM.21.0550	protein_coding	dihydrolipoamide acetyltransferase precursorlike protein	26.5715	5.16324	21.2842	1.01283	21.9945	1.21854	23.9277	1.26149	1185	54.43
LmxM.15.1545	protein_coding	hypothetical protein, conserved	20.5221	5.26883	16.6097	0.435038	23.5834	4.73003	19.7329	2.3868	669	17.93
LmxM.34.4240	protein_coding	hypothetical protein, conserved	16.3241	8.91462	19.4628	1.70804	36.1646	5.28857	17.0838	2.71167	897	9.81
LmxM.17.0370	protein_coding	hypothetical protein, unknown function	20.0066	1.12961	11.6064	0.790817	20.8361	0.328967	21.8455	2.68516	2373	23.14
LmxM.29.1330	protein_coding	ABC transporter, putative	10.7481	1.55009	7.21877	0.191072	9.38903	0.280666	8.60636	3.25266	1326	45.02
LmxM.27.2250	protein_coding	hypothetical protein, conserved	36.1897	5.41989	19.7993	2.51319	37.2466	3.02629	52.6938	8.76901	741	71.26
LmxM.21.1230	protein_coding	hypothetical protein, conserved	23.7793	6.12427	6.31363	0.261461	9.79421	0.365717	10.1465	3.04088	1791	32.16
LmxM.33.4000	protein_coding	hypothetical protein, conserved	14.4777	1.38401	5.79197	0.254949	12.3491	2.05152	12.0844	2.38414	1521	38.66
LmxM.36.1570	protein_coding	hypothetical protein, conserved	22.6695	1.5104	19.8279	1.57985	23.1127	3.63875	26.0878	3.72278	1431	5.81
LmxM.08_29.2840	protein_coding	hypothetical protein, conserved	23.7665	2.06996	16.5109	1.4097	13.4464	0.231805	15.3738	2.1844	936	13.45
LmxM.29.1860	protein_coding	hypothetical protein, unknown function	8.42245	1.26631	5.59418	0.0707969	7.09106	1.36578	9.14391	2.2909	1668	22.34
LmxM.13.1530	protein_coding	phospholipid-transporting ATPase 1-like protein	24.8235	4.95607	26.3634	2.38597	42.3986	7.28573	29.92	3.44616	3315	96.2
LmxM.05.1110	protein_coding	hypothetical protein, conserved	9.28698	1.53331	21.2734	1.31438	24.6691	2.699	12.8842	3.6222	3738	8.43
LmxM.24.2340	protein_coding	hypothetical protein, conserved	22.4876	1.27125	18.4294	1.41302	32.6856	3.41937	32.057	3.39702	1440	9.81
LmxM.26.2060	protein_coding	hypothetical protein, conserved	23.4341	4.2297	23.5206	0.908825	36.9747	3.48709	36.8737	6.93795	3249	7.02
LmxM.30:ncRNA:rfamscan:480846-480974	non_protein_coding	unspecified product	299.636	62.3683	306.705	95.0825	522.265	295.646	399.596	161.355	129	13.67
LmxM.22.1590	protein_coding	hypothetical protein, conserved	17.0027	2.35973	7.36811	0.992746	19.4241	0.235742	22.2341	7.60073	4626	23.41
LmxM.23.0460	protein_coding	trypanothione synthetase, putative	21.195	6.45453	20.9482	2.42602	19.6115	2.82951	18.7423	2.00518	900	66.67
LmxM.36.6340	protein_coding	ubiquitin-protein ligase, putative	10.9287	2.02168	5.25312	1.00563	19.5397	1.3598	17.2829	3.09697	12501	8.5
LmxM.25.0120	protein_coding	electron transfer flavoprotein, putative	43.0454	6.50099	49.4722	4.4513	47.4099	3.41989	46.9767	3.67778	777	95.37
LmxM.29.0405	protein_coding	PAP2 family protein, putative	29.5155	5.84576	16.3051	0.974395	25.7405	1.26146	25.266	5.67357	759	86.56
LmxM.24.1310	protein_coding	hypothetical protein, conserved	36.5691	5.5069	48.3698	0.495352	26.826	3.18252	20.504	1.90959	765	11.01
LmxM.36.5260	protein_coding	AP-3 complex subunit beta, putative (AP3B)	12.8283	1.57716	12.245	0.920531	16.2924	1.10658	15.9768	2.48913	2550	74.12
LmxM.09.1330	protein_coding	hypothetical protein, conserved	29.9211	0.718738	27.5956	1.77087	30.3522	5.11019	26.7696	4.70481	1806	12.83
LmxM.31.1802	protein_coding	hypothetical protein, conserved	48.8287	6.98027	40.5242	2.80195	35.5728	10.2787	45.8462	10.9408	462	9.23
LmxM.10.0920	protein_coding	hypothetical protein, conserved	40.2724	3.43491	38.2988	3.25232	52.3813	7.00769	42.8877	2.56558	600	7.89
LmxM.29.0600	protein_coding	protein kinase, putative	2.91208	2.12609	9.50932	0.0819374	6.68609	2.83877	6.87174	1.72439	2784	29.63
LmxM.33.0570	protein_coding	Translation factor GUF1, mitochondrial, putative (GUF1)	32.5746	2.2119	38.2581	0.995138	30.8564	0.362471	37.131	5.76012	2490	84.22
LmxM.33.2320	protein_coding	hypothetical protein, conserved	44.2642	4.52973	33.7955	1.45247	52.5646	1.10351	46.8779	0.890805	399	7.21
LmxM.01.0260	protein_coding	hypothetical protein, conserved	44.7004	8.2704	11.198	0.533148	14.6461	1.98289	19.9796	3.58038	840	36.43
LmxM.29.1410	protein_coding	ama1 protein, putative	56.9983	16.1741	21.7323	4.98983	99.1364	2.17148	81.2021	13.5411	435	71.72
LmxM.34.5260	protein_coding	hypothetical protein, conserved	293.362	58.0313	319.828	32.3111	187.84	36.6319	155.828	21.2059	258	87.21
LmxM.31.3190	protein_coding	hypothetical protein, conserved	24.7331	0.684362	13.9871	0.705702	19.476	1.69153	26.5642	4.6462	3099	37.85
LmxM.32.0180	protein_coding	hypothetical protein, unknown function	34.4313	1.93969	24.6011	0.114179	29.7572	4.43009	29.4182	3.18076	519	21.12
LmxM.31.3650	protein_coding	unspecified product	73.6236	18.751	40.385	1.70351	18.8771	5.8504	20.2644	2.77205	1089	89.53
LmxM.18.0310	protein_coding	hypothetical protein, conserved	52.9098	19.6022	58.0297	2.02849	54.7187	6.48151	91.4855	25.6998	309	7.43
LmxM.13.0850	protein_coding	hypothetical protein, conserved	8.89349	1.37908	10.4097	0.201354	13.1428	2.28512	12.8352	4.31534	2610	5.86
LmxM.26.1130	protein_coding	hypothetical protein, unknown function	9.60652	2.94498	8.23735	0.210135	7.65224	1.47659	9.06341	4.25831	5223	7.24
LmxM.03.0910	protein_coding	inorganic pyrophosphatase, putative	71.2481	4.89065	42.402	1.11081	52.207	5.75836	50.9944	5.98823	792	89.02
LmxM.26.2020	protein_coding	hypothetical protein, conserved	137.05	7.88786	89.9568	2.10616	116.112	2.9292	128.749	27.7568	285	3.44
LmxM.19.0490	protein_coding	hypothetical protein, conserved	45.9759	3.18268	32.2273	4.50359	28.6616	1.70175	63.1612	13.9256	864	6.21
LmxM.32.2100	protein_coding	glycerolphosphate mutase, putative	30.6908	1.13955	36.2814	1.31403	23.3825	5.22927	25.4514	1.82335	1506	29.48
LmxM.32.1245	protein_coding	hypothetical protein, conserved	12.0443	2.23435	7.56728	1.13942	11.4967	2.32275	12.391	3.47534	1191	15.37
LmxM.32.1870	protein_coding	nucleolar GTP-binding protein, putative	13.7901	2.40731	7.15168	1.41914	32.6413	3.98385	34.5424	2.77337	1959	99.23
LmxM.34.1940	protein_coding	hypothetical protein, unknown function	50.2687	3.36117	26.5373	3.39049	36.4165	4.13277	76.7739	8.38853	1350	23.78
LmxM.08_29.0805	protein_coding	hypothetical protein, conserved	8.48565	0.884747	5.55634	0.71259	8.34035	0.720485	9.5943	2.81213	1809	22.55
LmxM.31.1820	protein_coding	iron superoxide dismutase, putative	99.249	34.2596	126.054	3.68017	237.496	23.8377	158.866	23.7347	588	99.49
LmxM.15.0150	protein_coding	hypothetical protein, unknown function	12.6156	3.66044	8.07987	0.95258	35.6042	18.1785	25.3771	2.0841	549	33.33
LmxM.05.0390	protein_coding	protein kinase, putative	20.7608	0.62003	15.5628	0.535891	31.7205	6.70705	26.8885	4.55975	2202	35.83
LmxM.21.1450	protein_coding	methyltransferase-like protein	15.3644	2.04653	5.78055	0.181527	11.2068	1.55694	11.6591	3.86422	3051	38.94
LmxM.26.1980	protein_coding	hypothetical protein, conserved	17.8885	6.96347	13.7641	1.62727	3.80243	4.51607	4.52915	2.13469	621	7.17
LmxM.16.1630	protein_coding	hypothetical protein, conserved	57.6979	6.34714	49.8015	7.81808	29.307	1.12789	41.4616	5.00369	720	49.58
LmxM.31.0020	protein_coding	nuclear segregation protein, putative	31.1624	1.24987	27.2154	2.75146	44.3773	1.08027	35.1745	2.71388	1485	54.75
LmxM.16.1590	protein_coding	U1 small nuclear ribonucleoprotein, putative	63.4173	10.1753	52.3394	3.36108	39.4325	2.0502	74.7546	13.5917	849	33.92
LmxM.08_29.0200	protein_coding	hypothetical protein, conserved	9.03019	0.893631	2.14564	0.268517	11.9736	1.44407	12.3823	3.98221	4734	38.97
LmxM.08_29.0230	protein_coding	hypothetical protein, conserved	52.2957	10.7095	35.7783	3.00198	48.4528	7.79635	59.3102	10.1156	648	9.81
LmxM.33.0180	protein_coding	hypothetical protein, conserved	16.4948	0.715764	6.08871	0.490315	15.327	0.971323	18.336	3.61944	2304	17.58
LmxM.29.1680	protein_coding	hypothetical protein, conserved	15.8783	5.17041	14.6208	0.820585	28.5288	3.61464	25.7287	1.91089	894	65.44
LmxM.29.3240	protein_coding	glutamyl-tRNA synthetase, putative	32.4362	0.666895	26.8739	2.4859	44.266	3.86742	33.3587	3.79123	1785	89.08
LmxM.31.2340	protein_coding	cytochrome-b5 reductase, putative	7.17072	3.44835	7.65476	0.188838	16.5901	3.00596	17.6757	1.89403	1017	99.71
LmxM.36.3630	protein_coding	hypothetical protein, unknown function	5.60861	1.82501	10.4412	0.167111	8.28849	0.838409	8.35344	3.32838	894	17.45
LmxM.21.1020	protein_coding	dynein arm light chain, putative	36.72	0.488994	38.2803	0.832248	18.9534	3.00806	29.6633	4.30409	948	61.39
LmxM.32.2650	protein_coding	hypothetical protein, conserved	23.7613	2.63801	13.8377	2.12367	17.3818	0.611497	22.0401	3.06697	2370	12.28
LmxM.34.4170	protein_coding	hypothetical protein, conserved	35.3388	5.48991	19.1505	1.55562	28.279	2.63991	35.1515	2.16478	1095	23.29
LmxM.29.2645	protein_coding	hypothetical protein, conserved	23.1414	3.73682	16.6511	0.310691	17.7176	2.9654	29.7687	4.83744	342	59.65
LmxM.04.0110	protein_coding	hypothetical protein, conserved	25.5806	4.26396	17.3893	2.94084	15.308	0.9849	18.6016	2.65725	1044	12.41
LmxM.08.0440	protein_coding	hypothetical protein, conserved	16.4143	2.60784	4.1877	1.37935	20.7127	2.77641	25.6976	5.25579	7227	8.91
LmxM.24.2300	protein_coding	hypothetical protein, unknown function	56.4433	9.16802	74.0358	2.89632	36.5525	0.559219	38.3153	4.07208	711	7.42
LmxM.08_29.0130	protein_coding	hypothetical protein, conserved	7.59672	0.700548	9.26803	1.14098	8.21965	0.733218	7.42146	2.62431	2496	77.04
LmxM.31.0165	protein_coding	hypothetical protein, conserved	222.461	30.4314	179.891	31.7972	182.64	42.9149	206.442	24.0143	276	12.13
LmxM.25.0800	protein_coding	hypothetical protein, conserved	82.7615	6.60827	35.6986	4.29671	62.4833	6.49569	72.6603	10.7531	732	40.57
LmxM.25.1280	protein_coding	hypothetical protein, conserved	17.541	1.97522	7.47468	0.362989	15.0627	0.955537	18.4533	2.84438	3204	39.7
LmxM.28.1750	protein_coding	hypothetical protein, conserved	18.2966	0.321804	12.4845	0.643025	11.7858	1.56943	14.6178	4.06854	2754	11.33
LmxM.27.0120	protein_coding	hypothetical protein, conserved	17.3558	2.23892	19.1785	1.18387	22.0717	0.171879	17.8517	1.1386	1887	15.58
LmxM.28.1515	protein_coding	hypothetical protein, conserved	30.4319	2.38511	23.2337	1.77986	9.7153	3.93527	12.8476	1.22589	495	8.61
LmxM.21.0650	protein_coding	hypothetical protein, conserved	25.4982	2.70984	14.2195	1.028	15.5094	2.90411	22.8139	3.82303	1920	22.5
LmxM.17.0910	protein_coding	hypothetical protein, conserved	87.9176	8.28962	79.4105	2.10566	74.471	6.04415	76.0327	4.62549	1434	50.63
LmxM.06.0460	protein_coding	ATP-NAD kinase-like protein	17.1623	3.11984	13.5806	0.446848	16.0428	2.80474	28.7204	4.14622	3750	17.92
LmxM.17.1460	protein_coding	ferrochelatase-like protein	36.9272	4.51805	29.897	0.540021	50.0041	8.5031	46.2097	1.80886	1158	97.15
LmxM.12.0045	protein_coding	hypothetical protein, conserved	30.474	8.75322	30.7365	9.38428	22.9368	4.78898	23.7304	3.38713	324	6.89
LmxM.34.3980	protein_coding	hypothetical protein, conserved	3.62362	2.50506	5.91994	0.671357	6.67015	1.85859	4.49043	1.39557	2361	15.37
LmxM.17.0340	protein_coding	hypothetical protein, conserved	204.909	34.7574	141.427	16.6704	255.557	0.124931	187.95	33.7987	435	12.01
LmxM.28.2100	protein_coding	glycerophosphoryl diester phosphodiesterase, putative	21.3717	2.3498	17.3697	1.91609	30.6788	1.92247	22.3305	7.26165	1050	83.14
LmxM.07.0802	protein_coding	hypothetical protein, conserved	50.658	4.76763	37.1364	1.90528	84.1686	5.73828	61.5672	7.15642	1062	36.16
LmxM.08_29.2150	protein_coding	cdc2-related kinase 10, putative (CRK10)	1.87845	1.0293	1.28721	0.0715394	5.41987	0.958489	4.51206	0.899721	1284	62.15
LmxM.23.1170	protein_coding	membrane-bound acid phosphatase 2	18.3203	3.34711	6.39758	0.0950875	12.5547	3.08157	10.8866	1.73105	1596	55.64
LmxM.31.3250	protein_coding	mitogen-activated protein kinase, putative (MPK6)	4.9766	1.72969	7.85376	0.654179	4.91586	1.24007	5.40012	2.30989	3321	30.26
LmxM.29.0310	protein_coding	hypothetical protein, conserved	22.8019	2.13927	11.6665	0.911897	23.313	0.99536	25.2743	3.7619	3978	7.62
LmxM.20.1670	protein_coding	ribosome biogenesis protein, putative	28.3381	2.87682	15.2299	1.66578	40.4432	3.02113	45.4997	5.3298	951	78.86
LmxM.28.2410	protein_coding	dolichyl-lipid chaperone, putative (rft1)	38.8909	2.45115	18.5845	0.297752	39.2319	1.29985	45.9923	3.0215	2187	24.28
LmxM.17.1320	protein_coding	hypothetical protein, conserved	7.77991	3.07166	11.8353	1.22206	17.4868	3.06538	15.0172	2.47902	1761	37.31
LmxM.26.0550	protein_coding	galactofuranosyltransferase lpg1-like protein	48.93	1.04237	39.4956	3.01347	58.9894	4.39007	60.7103	8.21947	1617	15.21
LmxM.29.1760	protein_coding	hypothetical protein, conserved	9.19712	2.96736	8.65694	0.688554	13.7677	2.03314	12.9904	2.28064	5772	43.76
LmxM.11.0200	protein_coding	hypothetical protein, conserved	63.3883	4.42786	39.9203	1.83786	35.1635	3.33475	47.2722	9.94072	555	10.07
LmxM.08_29.1890	protein_coding	hypothetical protein, conserved	35.4884	2.89929	34.7775	0.0212302	17.7644	3.8519	27.4765	0.924018	1191	16.12
LmxM.18.1130	protein_coding	Ras-related protein Rab5A, putative (RAB5A)	16.5844	4.77544	20.0502	3.40479	25.9078	2.54999	21.6606	4.34849	711	82.7
LmxM.07.0580	protein_coding	hypothetical protein, conserved	30.4847	2.51622	5.76583	1.32633	33.5854	2.31128	37.8857	3.9179	3606	16.97
LmxM.34.4490	protein_coding	hypothetical protein, conserved	6.78898	1.89522	8.45849	0.451812	11.9806	0.500949	10.5015	2.0185	4449	8.7
LmxM.34.0940	protein_coding	hypothetical protein, conserved	38.7192	3.81637	37.2827	2.39919	31.1821	4.09331	31.5213	2.63962	708	42.8
LmxM.32.0500	protein_coding	hypothetical protein, conserved	40.9078	7.57722	30.5952	3.24375	24.0171	2.97728	41.0776	0.934177	915	87.87
LmxM.21.1605	protein_coding	hypothetical protein, conserved	32.2172	1.72401	30.5324	1.81601	33.021	7.58385	29.4764	4.19943	477	9.81
LmxM.36.4030	protein_coding	metallo-peptidase, Clan MC, Family M14, putative	15.2044	1.16692	10.7243	0.224118	21.335	0.769742	21.6181	3.29609	3801	14.68
LmxM.19.1150	protein_coding	hypothetical protein, conserved	7.22908	1.21101	6.20264	0.596605	9.1545	1.51514	10.149	3.68091	7968	6.44
LmxM.20.0343	protein_coding	hypothetical protein, conserved	77.2781	25.6678	25.3784	6.89202	42.4656	21.5313	49.417	17.3777	375	64
LmxM.33.3660	protein_coding	transmembrane/endomembrane-like protein	38.1869	8.08286	56.8084	0.746876	46.1327	1.58805	46.1991	2.91102	1914	91.07
LmxM.15.0090	protein_coding	ATP-dependent protease ATPase subunit HslU1, putative (HslU1)	29.7827	2.13673	31.8588	0.221546	30.4025	0.612336	34.5897	2.93077	1272	93.87
LmxM.34.2000	protein_coding	hypothetical protein, conserved	10.4614	2.28138	3.19858	0.134576	11.4266	1.29395	14.791	4.00148	2745	11.58
LmxM.31.2660	protein_coding	amino acid transporter, putative	354.102	119.547	561.527	38.9463	401.443	36.6616	238.855	10.6388	1461	59.75
LmxM.29.0020	protein_coding	cyclophilin, putative	20.868	6.0909	25.4176	1.87674	25.6304	5.58176	19.4791	2.46527	738	76.42
LmxM.22.1180	protein_coding	hypothetical protein, unknown function	40.2297	2.32228	30.6025	3.32268	30.955	7.36418	32.6273	1.18402	1518	4.89
LmxM.32.2260	protein_coding	glycosyl hydrolase-like protein	16.5424	3.84793	11.5297	0.314089	25.7037	2.64307	21.796	1.90832	4302	22.11
LmxM.04.0975	protein_coding	hypothetical protein	9.50508	1.8928	4.55026	0.490862	10.4777	1.49916	10.1662	2.77399	1401	12.91
LmxM.26.1110	protein_coding	hypothetical protein, conserved	11.0138	2.44955	4.42095	1.21721	14.1983	0.905396	15.2074	2.01959	12519	4.94
LmxM.09.0720	protein_coding	CPSF 30 kDa subunit, putative (CPSF30)	19.9839	3.50332	11.9807	1.67661	14.2213	1.28605	19.3683	3.38993	1032	52.91
LmxM.01.0080	protein_coding	hypothetical protein, conserved	32.9711	5.03594	22.4504	1.47145	30.2796	0.458146	39.8051	10.9261	714	27.31
LmxM.27.1760	protein_coding	Tubulin cofactor C domain-containing protein 1, putative (tbccd1)	23.3887	5.44143	19.0034	1.52059	23.5307	0.638448	24.856	3.81775	1701	44.62
LmxM.15.1460	protein_coding	phosphomevalonate kinase-like protein	14.8982	1.30612	10.6011	0.303459	13.2176	3.24967	17.8021	3.93699	1377	98.47
LmxM.02.0040	protein_coding	Xaa-Pro aminopeptidase, putative	18.4699	0.739701	17.114	0.396444	26.7014	1.37332	23.7956	1.5881	1854	95.63
LmxM.25.2270	protein_coding	hypothetical protein, conserved	17.8802	2.21507	17.3976	1.08713	18.2549	0.163477	19.3553	3.05789	1362	12.9
LmxM.22.0700	protein_coding	5'a2rel-related protein	11.2654	1.41413	3.19169	0.161569	9.3662	2.54696	7.8102	1.87304	4077	3.81
LmxM.36.4950	protein_coding	hypothetical protein, conserved	20.7628	1.14364	14.1392	1.0973	27.3627	2.19289	26.843	2.9684	2148	32.54
LmxM.10.0970	protein_coding	histone H3, putative	1500.8	401.739	874.462	140.167	618.23	124.801	722.875	81.0453	393	98.47
LmxM.32.2570	protein_coding	metallo-peptidase, Clan MF, Family M17	29.5768	1.71053	20.4257	0.425996	20.1676	0.410866	23.9801	2.82641	1584	61.74
LmxM.33.3180	protein_coding	hypothetical protein, conserved	20.5555	2.08439	18.2777	1.17039	17.5179	1.42998	21.9488	1.8297	1212	10.49
LmxM.21.0120	protein_coding	cysteine peptidase, Clan CA, family C2, putative	14.0982	1.3365	12.9407	0.0590653	13.715	1.20397	15.6383	5.35524	4881	19.05
LmxM.34.3120	protein_coding	hypothetical protein, conserved	17.0823	4.89615	19.299	1.25918	11.4414	2.86489	12.2353	3.796	5283	14.14
LmxM.18.0670	protein_coding	citrate synthase, putative	10.4893	4.4649	17.2882	0.682596	14.9697	2.60433	14.0093	3.75246	1365	96.48
LmxM.08.1030a	protein_coding	unspecified product	394.286	39.2663	85.1516	6.13953	816.922	11.091	709.751	121.427	1602	72.47
LmxM.20.0375	protein_coding	Metallo-dependent phosphatase-like domain-containing protein	16.7092	1.11861	11.2885	1.27567	17.3348	2.05855	18.0026	3.55345	4194	44.78
LmxM.34.4250	protein_coding	3-demethylubiquinone-9 3-methyltransferase, putative	32.0199	5.20727	33.6611	2.62371	39.9253	1.02195	52.5919	2.03524	876	78.42
LmxM.06.0990	protein_coding	hypothetical protein, conserved	13.4411	1.22589	8.08999	1.45626	16.2748	0.645526	24.3137	3.84808	3648	13.08
LmxM.17.1360	protein_coding	D-arabinono-1,4-lactone oxidase, putative (ALO)	55.7274	5.48472	40.2666	2.97301	59.3762	3.52012	54.897	2.04162	1509	95.63
LmxM.25.1410	protein_coding	DNA polymerase delta subunit 2, putative	20.7063	1.62108	19.4201	0.17896	20.5793	2.21744	20.7728	1.54435	1779	89.21
LmxM.24.1860	protein_coding	hypothetical protein, conserved	115.797	11.7755	63.8839	0.868529	66.2127	2.94147	73.6341	1.83252	1563	35.89
LmxM.36.5630	protein_coding	hypothetical protein, conserved	44.8075	3.61842	41.8144	1.36843	24.26	4.26734	39.6896	1.31592	708	30.08
LmxM.25.1370	protein_coding	hypothetical protein, conserved	34.4262	3.74209	23.2261	0.348947	30.8911	0.84686	26.0212	1.0663	1422	14.77
LmxM.33.4540	protein_coding	hypothetical protein, conserved	74.5859	18.8142	45.4073	3.39306	57.142	4.97851	55.4838	10.1886	327	94.5
LmxM.08.0790a	protein_coding	unspecified product	46.4437	18.1108	7.90813	3.60462	18.525	2.88101	17.189	4.37601	573	3.61
LmxM.34.0180	protein_coding	hypothetical protein, conserved	11.2686	2.70187	23.5832	1.38435	21.0596	0.975084	18.7642	1.61396	2589	92.24
LmxM.34.5010	protein_coding	mitogen-activated protein kinase (MPK13)	17.795	6.43195	20.3982	1.17631	17.7001	0.159581	19.022	2.60989	1179	83.46
LmxM.03.0700	protein_coding	hypothetical protein, conserved	8.65529	1.65481	2.63967	0.131471	11.5459	1.92553	9.81314	2.6766	8589	2.81
LmxM.24.0810	protein_coding	phosphotransferase, putative	15.7594	0.899042	12.6029	1.69977	18.826	3.47258	26.099	5.63997	1755	37.44
LmxM.27.0110	protein_coding	hypothetical protein, conserved	415.994	19.6092	373.836	29.3584	440.677	97.9406	381.923	121.98	258	3.41
LmxM.36.3110	protein_coding	hypothetical protein, conserved	58.425	4.41778	49.3115	0.519187	36.4701	1.72771	51.1507	6.54536	1134	9.01
LmxM.28.1310	protein_coding	ATP-dependent RNA helicase, putative	22.5885	2.79861	12.6654	0.0223495	34.6808	4.83683	48.5046	2.42513	2685	50.61
LmxM.23.1270	protein_coding	hypothetical protein, conserved	7.3854	0.963432	4.93183	0.646178	11.9445	1.92532	9.62726	2.12269	3042	26.53
LmxM.14.1390	protein_coding	hypothetical protein, conserved	53.0898	5.47441	77.8716	1.44054	34.4497	4.22069	37.1735	4.84401	666	78.83
LmxM.19.1365	protein_coding	hypothetical protein, conserved	28.8598	7.06375	11.9319	4.10336	45.8856	6.07363	41.538	2.32855	375	12.07
LmxM.25.1570	protein_coding	hypothetical protein, conserved	13.1556	1.01333	5.74723	0.418764	16.4362	2.07507	17.1213	3.43153	6870	10.21
LmxM.09.0660	protein_coding	hypothetical protein, conserved	44.0035	3.88682	23.7887	1.84477	32.5541	3.21285	32.9439	0.805099	1041	27.67
LmxM.29.1890	protein_coding	hypothetical protein, conserved	24.0405	4.3884	8.30976	1.8088	46.8434	8.71865	52.6838	7.64182	543	93.92
LmxM.22.1470	protein_coding	hypothetical protein, conserved	30.0265	1.47246	32.5517	2.32464	29.9963	0.256676	32.2864	3.17485	1338	3.89
LmxM.33.2770	protein_coding	serine/threonine protein phosphatase-like protein	54.4013	15.318	56.3735	0.59321	39.8554	2.99732	32.1381	2.49973	1890	31.9
LmxM.24.0820	protein_coding	inositol polyphosphate phosphatase, putative	9.21967	1.37214	2.81051	0.298178	13.9442	1.14299	14.0254	2.49158	8232	10.9
LmxM.14.0680	protein_coding	fatty acid elongase, putative	14.4455	2.98252	13.7359	2.2067	14.8508	4.91754	17.3644	3.68353	900	92.67
LmxM.36.3730	protein_coding	hypothetical protein, conserved	38.1926	7.77895	35.6378	2.09865	33.0152	3.77286	30.4192	2.38311	546	30.77
LmxM.36.1780	protein_coding	hypothetical protein, conserved	19.4721	2.30012	13.881	0.562255	11.6263	1.04827	13.7073	3.0803	2232	21.51
LmxM.25.1530	protein_coding	hypothetical protein, conserved	22.8783	1.64114	26.1919	1.19989	24.2855	0.169328	26.3576	3.86046	1860	12.9
LmxM.32.2585	protein_coding	hypothetical protein, conserved	5.41173	0.218039	2.58223	0.0363806	5.8693	1.33066	5.84814	2.22759	1713	10.33
LmxM.30.1870	protein_coding	mannosyltransferase-like protein	4.32534	0.214579	2.15051	0.105432	4.2534	0.0209473	4.6691	1.22007	2892	36.72
LmxM.31.2180	protein_coding	hypothetical protein, conserved	66.0237	4.37761	56.8904	7.66575	109.655	19.1732	76.8291	12.4569	702	72.22
LmxM.29.1990	protein_coding	cyclosome subunit-like protein	8.95279	0.543399	4.561	0.0278423	12.4197	0.130233	11.9334	2.4602	6483	37.2
LmxM.05.0610	protein_coding	hypothetical protein, conserved	13.251	0.443364	6.80986	2.15201	9.33003	0.0905889	12.7192	3.23473	2754	8.17
LmxM.15.1540	protein_coding	hypothetical protein, conserved	23.6581	1.81684	15.1527	1.69944	33.3909	1.54027	28.3696	0.64566	1251	90.41
LmxM.31.1730	protein_coding	coatomer subunit epsilon (COPE)	28.3664	2.42905	23.4231	0.661304	21.1778	5.00996	25.8186	3.17557	972	96.3
LmxM.27.0070	protein_coding	hypothetical protein, conserved	24.1922	0.818514	15.0849	0.770437	28.9088	0.239292	33.4947	8.51462	942	8.91
LmxM.11.1260	protein_coding	ABC transporter-like protein	36.5603	2.25506	12.6236	0.210141	23.171	3.5835	23.4993	5.39086	741	38.46
LmxM.33.4040	protein_coding	hypothetical protein, conserved	32.9891	3.9488	28.5249	1.88902	21.5904	2.25387	29.364	2.92556	1020	7.44
LmxM.32.3130	protein_coding	hypothetical protein, conserved	28.3898	2.66049	21.4	1.04042	24.5808	4.36995	24.8929	2.04999	924	68.18
LmxM.36.5820	protein_coding	mkiaa0324 protein-like protein	8.9196	2.01773	15.7766	1.23523	19.0784	1.8686	14.1306	3.0196	1503	29.14
LmxM.10.0870	protein_coding	histone H3	1487.66	377.146	886.879	157.848	619.815	121.157	723.149	83.1047	393	98.47
LmxM.15.1203	protein_coding	60S acidic ribosomal protein P2	1760.39	206.786	1392.95	3.28214	1099.73	13.4025	1537.67	278.643	336	9.21
LmxM.27.1690	protein_coding	Nuclear RNA export factor (MEX67)	14.5844	1.2938	6.52927	1.12059	22.4691	0.823431	29.4027	1.3238	1851	6.72
LmxM.29.2140	protein_coding	hypothetical protein, conserved	23.8873	2.87168	20.4227	0.672213	25.7223	3.08954	21.9885	1.17387	2298	47
LmxM.25.1700	protein_coding	hypothetical protein, conserved	6.32133	1.30434	11.4014	1.70747	5.48121	0.441747	5.22038	2.59333	3486	8.09
LmxM.34.0670	protein_coding	hypothetical protein, conserved	12.7724	1.78302	5.38179	0.879009	27.6779	3.02208	26.5533	3.31308	12513	7.84
LmxM.32.1550	protein_coding	hypothetical protein, conserved	16.5892	4.05354	12.1855	1.16788	26.9181	2.98516	22.2822	0.728009	987	71.43
LmxM.31.2880	protein_coding	hypothetical protein, unknown function	11.575	0.626553	10.7564	0.274079	19.1859	3.18462	14.1908	4.66474	1764	6.8
LmxM.21.0710	protein_coding	ribonuclease L inhibitor, putative	29.391	5.95242	18.3258	0.048929	51.5473	2.20503	42.3379	4.58259	1980	91.97
LmxM.03.0370	protein_coding	hypothetical protein, conserved	82.2765	7.99455	65.1218	0.619319	116.079	7.28656	113.342	6.7883	876	62.33
LmxM.30.0040	protein_coding	hypothetical protein, unknown function	51.2345	6.90081	68.4347	5.51947	77.2508	12.6056	73.9957	7.05103	1641	19.74
LmxM.30.2050	protein_coding	hypothetical protein, unknown function	30.3518	1.92798	37.3413	0.355865	32.0955	4.06885	31.6487	1.17211	1560	55.38
LmxM.32.1110	protein_coding	hypothetical protein, conserved	29.6441	1.03116	32.2967	4.50276	34.5025	3.56757	30.7254	5.8531	2283	5.41
LmxM.16.0730	protein_coding	ubiquitin hydrolase, putative	17.5665	3.90392	4.5769	0.952848	20.0598	4.45792	20.2179	2.99726	5694	17.65
LmxM.36.6070	protein_coding	rab-like GTPase activating protein, putative	22.9569	1.94044	23.4425	2.66138	28.9755	2.57895	25.0657	2.67228	1686	54.27
LmxM.16.1480	protein_coding	hypothetical protein, conserved	11.8913	5.45944	9.29523	0.224487	20.7824	0.846491	20.6682	3.8863	1920	24.84
LmxM.36.3870	protein_coding	hypothetical protein, conserved	7.08486	1.03507	4.21229	0.133072	7.6058	0.0206723	7.71708	2.5508	2529	8.21
LmxM.11.0970	protein_coding	40S ribosomal protein S5	1626.1	319.9	1451.14	249.126	814.236	133.314	1206.83	202.03	573	98.43
LmxM.08.0510	protein_coding	ribose-phosphate pyrophosphokinase, putative	28.5713	0.899761	24.9532	1.06571	28.3863	2.62243	32.811	0.301769	2517	18.71
LmxM.31.1670	protein_coding	NAD+ synthase, putative	15.7847	2.6972	12.2695	1.51759	14.7761	1.72559	15.937	2.6055	882	77.21
LmxM.23.0150	protein_coding	hypothetical protein, conserved	12.8346	1.71966	12.344	1.12901	6.08539	2.15312	9.17308	0.543846	1101	80.65
LmxM.36.5020	protein_coding	hypothetical protein, conserved	19.0812	1.03856	25.7123	0.15329	22.9442	1.15853	20.6646	2.29653	2538	98.11
LmxM.10.0945	protein_coding	Present in the outer mitochondrial membrane proteome 40 (ATOM12)	74.5333	12.6044	33.666	4.82567	119.834	1.95087	79.775	10.8627	324	4.61
LmxM.21.0850	protein_coding	xanthine phosphoribosyltransferase	109.988	19.9969	76.8607	10.6459	133.963	5.69749	123.964	22.6678	717	60.25
LmxM.33.2740	protein_coding	hypothetical protein, unknown function	1.03936	0.806458	2.22428	1.22383	3.577	4.0382	4.0191	1.99868	555	79.46
LmxM.32.0670	protein_coding	protein phosphatase 2A regulatory subunit, putative	12.1116	2.10298	10.2922	0.565593	15.6693	1.14091	15.6342	1.59729	2571	46.91
LmxM.14.0810	protein_coding	kinesin, putative	12.7241	2.94321	12.4149	0.997284	12.5132	0.725889	15.5702	3.29785	3759	30.01
LmxM.34.1920	protein_coding	60S ribosomal protein L36, putative	1830.38	289.185	1860.36	59.3938	1178.25	6.20875	1270.43	272.858	318	76.42
LmxM.25.2190	protein_coding	hypothetical protein, conserved	14.7775	1.03767	12.3673	0.291843	17.3781	1.49207	20.0666	1.42775	1134	56.61
LmxM.05.1040	protein_coding	stomatin-like protein	36.6319	1.79059	39.021	1.12192	60.508	2.15097	49.4811	8.93976	1074	82.68
LmxM.34.2260	protein_coding	hypothetical protein, conserved	66.5902	11.9393	88.2499	4.2521	60.4716	4.16502	67.6923	3.21373	1581	71.35
LmxM.10.0820	protein_coding	hypothetical protein, conserved	34.6609	0.942528	28.585	2.9656	25.059	2.82668	29.1017	2.30994	1203	14.46
LmxM.36.3675	protein_coding	calmodulin, putative	42	4.05823	119.956	8.98381	24.973	0.850698	29.7025	1.84758	642	69.16
LmxM.25.0390	protein_coding	hypothetical protein, conserved	87.7659	5.23136	63.8069	1.95813	53.4119	5.87891	61.013	7.60872	606	12.43
LmxM.00:rRNA:rfamscan:576565-576732	rRNA_encoding	unspecified product	15457.4	910.659	44798	2515.98	27084.3	18625.8	16502.2	3325.23	168	16.21
LmxM.27.0320	protein_coding	hypothetical protein, conserved	22.6796	4.69432	18.911	2.60801	23.6908	3.27698	25.1566	3.2399	1485	7.42
LmxM.33.0600	protein_coding	hypothetical protein, conserved	8.79265	0.97636	7.53827	0.503371	11.5604	1.87502	10.1982	1.61188	2487	53.32
LmxM.31.1810	protein_coding	protein kinase, putative	6.51253	2.49617	6.63436	0.416011	13.0992	2.48024	10.3903	3.04542	1968	49.39
LmxM.29.0610	protein_coding	nitrate reductase, putative	16.3553	2.16565	16.9779	0.650828	24.8807	1.24333	23.5442	2.36062	1614	46.1
LmxM.29.1260	protein_coding	hypothetical protein, conserved	5.3351	0.60359	2.15636	0.059421	5.85617	0.996286	6.58422	2.60576	5994	3.2
LmxM.13.1050	protein_coding	hypothetical protein, conserved	26.9417	0.656555	27.0108	0.121303	20.6267	0.426437	20.8988	5.24364	705	91.49
LmxM.07.0040	protein_coding	hypothetical protein, conserved	12.7851	1.35651	16.8159	1.09104	13.9051	2.10164	12.3277	1.52248	951	14.01
LmxM.28.1095	protein_coding	hypothetical protein, conserved	27.742	2.81208	16.8441	1.42914	20.0857	1.91354	16.4986	5.11401	363	60.33
LmxM.33.2000	protein_coding	pyroglutamyl-peptidase I, putative (PPI)	1180.15	87.7993	846.77	21.421	1332.53	12.742	1935.29	83.2143	834	59.35
[truncated: 6,255 more rows]

## Sheet: novel transcripts
temp_ID	chr	start	end	strand	FPKM
CUFF.5599.1	LmxM.33	397763	398063	+	176.556
CUFF.134.1	LmxM.05	5101	5668	+	13.2719
CUFF.6507.1	LmxM.30	1296388	1296808	-	19.3873
CUFF.3617.1	LmxM.27	895325	895767	-	48.0038
CUFF.6154.1	LmxM.34	1820446	1820939	+	44.4583
CUFF.5133.1	LmxM.20	2461521	2461704	-	140.61
CUFF.1916.1	LmxM.20	303196	303399	-	166.085
CUFF.439.1	LmxM.08	764403	764683	-	46.0101
CUFF.6299.1	LmxM.29	365687	366432	+	20.8898
CUFF.599.1	LmxM.08	527306	528216	-	19.6263
CUFF.4232.1	LmxM.29	488846	490419	+	30.6521
CUFF.1652.1	LmxM.18	233380	234189	-	77.9969
CUFF.1914.1	LmxM.20	302583	303094	+	27.1959
CUFF.6439.1	LmxM.30	1138565	1139663	-	11.5937
CUFF.6153.1	LmxM.34	1944599	1944827	-	76.4343
CUFF.5829.1	LmxM.34	1468511	1469123	+	16.0636
CUFF.6432.1	LmxM.30	1055661	1056040	-	12.5408
CUFF.4404.1	LmxM.18	474635	475724	+	58.6451
CUFF.5048.1	LmxM.32	1244756	1245343	+	23.4166
CUFF.2294.1	LmxM.20	1614482	1615114	+	27.1972
CUFF.4486.1	LmxM.30	836610	836788	-	952.717
CUFF.4013.1	LmxM.29	784753	785895	-	189.371
CUFF.6480.1	LmxM.30	1160634	1161053	-	18.4519
CUFF.4449.1	LmxM.18	555687	556128	+	17.6708
CUFF.3582.1	LmxM.27	410892	411194	+	27.0155
CUFF.3774.1	LmxM.28	602219	602683	-	22.0267
CUFF.4929.1	LmxM.32	575076	576492	+	58.8189
CUFF.3635.1	LmxM.27	834769	834968	-	161.348
CUFF.100.1	LmxM.03	373053	373579	-	12.9528
CUFF.1913.1	LmxM.20	302134	302472	+	20.924
CUFF.4047.1	LmxM.29	936127	940757	-	10.1167
CUFF.4001.1	LmxM.29	765578	769077	-	12.0152
CUFF.6458.1	LmxM.30	1097092	1097608	-	47.168
CUFF.5540.1	LmxM.32	700058	700607	+	74.9773
CUFF.5891.1	LmxM.34	1801959	1802504	+	16.0751
CUFF.6173.1	LmxM.34	1831332	1831720	+	16.1284
CUFF.595.1	LmxM.08	1562971	1564782	-	12.0404
CUFF.4432.1	LmxM.18	537948	538707	+	28.9659
CUFF.5642.1	LmxM.34	402787	402996	+	92.5828
CUFF.6535.1	LmxM.26	717539	718667	+	39.3646
CUFF.5505.1	LmxM.33	731281	733116	-	13.0245
CUFF.2030.1	LmxM.20	820871	821606	+	15.1485
CUFF.3580.1	LmxM.27	400472	401431	-	44.077
CUFF.2018.1	LmxM.20	726873	727028	+	202.831
CUFF.4362.1	LmxM.30	873213	874625	-	39.7594
CUFF.554.1	LmxM.08	194080	195588	+	10.4
CUFF.1589.1	LmxM.17	445434	445894	+	59.3784
CUFF.1658.1	LmxM.17	299537	299764	-	75.1597
CUFF.2462.1	LmxM.16	412415	412660	+	118.911
CUFF.1956.1	LmxM.20	504635	504831	-	100.742
CUFF.2244.1	LmxM.20	1604862	1605604	+	6.86808
CUFF.6029.1	LmxM.20	3054013	3054468	+	22.8243
CUFF.4477.1	LmxM.18	605350	605743	+	11.6391
CUFF.6364.1	LmxM.30	197097	197458	-	18.009
CUFF.443.1	LmxM.08	767077	768021	-	21.3453
CUFF.2355.1	LmxM.20	2237142	2238334	-	22.9267
CUFF.4045.1	LmxM.29	934212	936067	-	11.848
CUFF.4009.1	LmxM.29	781200	781568	-	24.0201
CUFF.2282.1	LmxM.20	1787640	1787943	+	27.1389
CUFF.4931.1	LmxM.32	569748	574442	+	13.837
CUFF.5801.1	LmxM.34	1310388	1310594	+	169.789
CUFF.2641.1	LmxM.22	35338	36038	-	32.4731
CUFF.5611.1	LmxM.33	407639	407940	+	42.4466
CUFF.2659.1	LmxM.22	103267	103479	-	146.98
CUFF.657.1	LmxM.09	36621	37505	+	10.5118
CUFF.5182.1	LmxM.20	2563396	2563761	-	17.6543
CUFF.4538.1	LmxM.31	320883	322088	+	10.5589
CUFF.2101.1	LmxM.19	66594	67887	+	4.94835
CUFF.6524.1	LmxM.26	552060	552414	-	17.1394
CUFF.5349.1	LmxM.33	1312536	1312947	+	36.1886
CUFF.3048.1	LmxM.22	285029	285774	-	55.1706
CUFF.2240.1	LmxM.20	1609145	1609664	+	10.4575
CUFF.403.1	LmxM.03	61320	61746	+	56.5967
CUFF.2068.1	LmxM.20	468617	469060	+	28.589
CUFF.5636.1	LmxM.34	397677	398595	+	17.5845
CUFF.3060.1	LmxM.24	705863	706594	-	14.4403
CUFF.5607.1	LmxM.33	406667	407051	+	28.07
CUFF.574.1	LmxM.08	1603312	1603888	+	38.8329
CUFF.5181.1	LmxM.20	2562951	2563268	-	18.6977
CUFF.6396.1	LmxM.30	320118	320958	-	17.0442
CUFF.3142.1	LmxM.25	310847	312524	+	15.4787
CUFF.1765.1	LmxM.19	388491	389438	+	25.335
CUFF.6035.1	LmxM.20	3070748	3071015	+	34.8736
CUFF.4899.1	LmxM.32	552131	553156	+	11.5827
CUFF.1551.1	LmxM.17	122230	123330	-	13.0135
CUFF.611.1	LmxM.08	579872	580477	-	21.2547
CUFF.4465.1	LmxM.18	589764	590382	+	10.0233
CUFF.15.1	LmxM.01	195671	195850	+	131.518
CUFF.2603.1	LmxM.21	699047	699606	-	43.2
CUFF.5522.1	LmxM.33	784416	785555	-	10.3879
CUFF.1817.1	LmxM.18	113992	115142	-	32.0034
CUFF.4188.1	LmxM.29	1121266	1121443	-	149.052
CUFF.2902.1	LmxM.24	1100	1588	-	25.9514
CUFF.2978.1	LmxM.23	377288	377474	-	141.454
CUFF.1120.1	LmxM.13	564337	564870	-	30.0122
CUFF.4467.1	LmxM.18	591005	592601	+	21.9499
CUFF.2904.1	LmxM.24	2342	2707	+	15.3909
CUFF.4647.1	LmxM.31	689971	690405	-	24.9188
CUFF.2736.1	LmxM.21	657614	659027	-	17.4582
CUFF.5520.1	LmxM.33	336972	337629	+	14.9196
CUFF.2930.1	LmxM.23	281246	284282	-	7.86648
CUFF.3999.1	LmxM.29	764395	765469	-	12.9098
CUFF.566.1	LmxM.08	256278	256770	+	8.40115
CUFF.2454.1	LmxM.16	389335	389986	+	10.2451
CUFF.2056.1	LmxM.20	1069476	1070244	-	33.1174
CUFF.572.1	LmxM.08	1594594	1597653	-	18.3299
CUFF.6362.1	LmxM.30	194978	196684	-	12.3143
CUFF.4104.1	LmxM.10	179238	179875	+	47.2868
CUFF.908.1	LmxM.12	219030	219408	-	15.1322
CUFF.1741.1	LmxM.19	255794	256156	+	20.7355
CUFF.5184.1	LmxM.20	2564670	2565371	-	10.9482
CUFF.6478.1	LmxM.30	1158066	1158294	-	92.6477
CUFF.1715.1	LmxM.19	40119	41078	-	10.6014
CUFF.1541.1	LmxM.02	118129	118299	-	433.219
CUFF.5434.1	LmxM.34	95882	96319	+	28.3817
CUFF.6285.1	LmxM.29	312376	312991	+	20.7272
CUFF.2171.1	LmxM.20	939654	943167	+	26.3041
CUFF.4383.1	LmxM.30	1004113	1004809	-	33.1842
CUFF.2766.1	LmxM.23	5404	5611	-	70.1848
CUFF.1513.1	LmxM.02	68503	69209	-	22.1079
CUFF.4262.1	LmxM.08	1008586	1009163	+	67.4782
CUFF.5186.1	LmxM.20	2565477	2565934	-	15.6754
CUFF.2742.1	LmxM.22	562013	562884	-	16.5663
CUFF.4926.1	LmxM.32	577256	577808	+	12.5962
CUFF.5421.1	LmxM.34	36293	36839	-	48.9008
CUFF.3387.1	LmxM.24	117601	118148	+	42.8251
CUFF.1549.1	LmxM.17	37433	37993	-	20.3074
CUFF.3916.1	LmxM.29	468763	469217	+	10.5768
CUFF.5135.1	LmxM.20	2469777	2471279	-	33.7499
CUFF.6281.1	LmxM.29	290922	291236	+	65.0428
CUFF.2643.1	LmxM.22	43329	43750	-	25.3928
CUFF.540.1	LmxM.08	254642	255090	-	30.5894
CUFF.6275.1	LmxM.29	273373	273603	+	49.5717
CUFF.5560.1	LmxM.32	772584	774939	+	16.7015
CUFF.5433.1	LmxM.34	102942	106655	+	12.3394
CUFF.1246.1	LmxM.14	607968	608207	-	61.3793
CUFF.6604.1	LmxM.32	389991	390420	+	45.0667
CUFF.6571.1	LmxM.26	676703	677042	+	15.9875
CUFF.3389.1	LmxM.24	118770	119139	+	18.5746
CUFF.2406.1	LmxM.20	616146	616383	+	86.2418
CUFF.4468.1	LmxM.18	592826	592987	+	256.62
CUFF.1819.1	LmxM.18	116711	117094	-	31.9028
CUFF.128.1	LmxM.04	400603	401863	-	15.3128
CUFF.926.1	LmxM.12	341175	343457	+	17.6696
CUFF.2109.1	LmxM.19	115193	115537	+	29.3879
CUFF.5002.1	LmxM.32	1096090	1096946	+	9.44582
CUFF.4124.1	LmxM.10	302907	303285	-	65.573
CUFF.4746.1	LmxM.31	1257788	1258473	+	11.319
CUFF.1228.1	LmxM.14	575197	576580	+	17.3576
CUFF.453.1	LmxM.01	56929	57233	-	91.797
CUFF.4190.1	LmxM.29	1124756	1125449	-	20.9253
CUFF.3792.1	LmxM.28	633591	634148	-	15.5178
CUFF.4673.1	LmxM.31	910012	910957	-	10.2201
CUFF.934.1	LmxM.12	254195	255364	-	29.1799
CUFF.5463.1	LmxM.34	308520	308786	+	290.701
CUFF.1668.1	LmxM.18	256190	256387	+	114.105
CUFF.6164.1	LmxM.34	1904052	1905930	+	63.1407
CUFF.2983.1	LmxM.23	403116	403837	-	26.5039
CUFF.6025.1	LmxM.20	3039812	3039991	+	263.037
CUFF.3456.1	LmxM.27	254876	256191	+	28.1276
CUFF.2314.1	LmxM.20	1898124	1902566	-	11.1983
CUFF.2924.1	LmxM.24	167742	168002	+	37.552
CUFF.2812.1	LmxM.23	278777	279920	-	24.3642
CUFF.4749.1	LmxM.31	1260749	1262805	+	8.23603
CUFF.3620.1	LmxM.27	901594	902776	-	13.0155
CUFF.4536.1	LmxM.31	310696	312077	+	21.7799
CUFF.4381.1	LmxM.30	996852	997115	-	45.4546
CUFF.2290.1	LmxM.20	1612072	1614370	+	16.0729
CUFF.2985.1	LmxM.23	406027	406409	-	119.668
CUFF.5556.1	LmxM.34	681771	682926	+	18.6077
CUFF.5991.1	LmxM.29	1252445	1252897	+	47.0937
CUFF.1620.1	LmxM.17	167870	168410	-	24.8052
CUFF.1182.1	LmxM.14	349605	350083	-	19.2808
CUFF.5546.1	LmxM.32	702801	704471	+	31.9474
CUFF.4880.1	LmxM.30	996211	996765	-	18.7842
CUFF.3073.1	LmxM.24	804081	804715	-	736.51
CUFF.4815.1	LmxM.32	85333	85663	-	17.0068
CUFF.2725.1	LmxM.21	631304	631645	-	23.6636
CUFF.1759.1	LmxM.19	377641	377809	+	241.931
CUFF.4311.1	LmxM.30	476570	477117	-	7.67017
CUFF.1795.1	LmxM.18	60668	61118	-	10.75
CUFF.1955.1	LmxM.20	503825	504387	+	29.6109
CUFF.3383.1	LmxM.24	110316	112142	+	16.4348
CUFF.2720.1	LmxM.21	622557	624538	-	16.7576
CUFF.6222.1	LmxM.21	233403	233679	+	61.0867
CUFF.5020.1	LmxM.32	1193640	1194141	+	17.7652
CUFF.4702.1	LmxM.31	1125117	1125570	-	21.2392
CUFF.1116.1	LmxM.13	604473	604867	-	15.053
CUFF.5448.1	LmxM.34	178641	180689	+	10.0195
CUFF.2941.1	LmxM.23	401964	402941	-	59.5923
CUFF.2722.1	LmxM.21	626389	626764	-	24.3629
CUFF.5443.1	LmxM.34	126460	127093	+	10.6835
CUFF.4656.1	LmxM.31	697260	697624	-	13.6605
CUFF.5233.1	LmxM.33	675885	676688	-	52.4058
CUFF.5925.1	LmxM.32	1267727	1268739	+	17.9241
CUFF.1507.1	LmxM.02	58886	59282	-	41.2608
CUFF.3594.1	LmxM.27	804996	805977	-	35.3465
CUFF.5863.1	LmxM.34	1551044	1551649	+	39.2394
CUFF.3520.1	LmxM.27	673936	674755	+	10.9334
CUFF.4774.1	LmxM.31	1300333	1302047	+	16.8301
CUFF.19.1	LmxM.01	199615	199876	-	49.5318
CUFF.619.1	LmxM.08	591525	592415	-	7.26148
CUFF.3047.1	LmxM.22	284432	284633	-	141.516
CUFF.620.1	LmxM.08	20901	21919	+	17.8893
CUFF.3939.1	LmxM.28	869752	870161	-	10.7463
CUFF.5323.1	LmxM.33	1055922	1059878	+	11.0725
CUFF.1799.1	LmxM.18	71475	71916	-	9.30041
CUFF.617.1	LmxM.08	589503	590648	-	15.8257
CUFF.1638.1	LmxM.18	180712	180904	-	91.9837
CUFF.5194.1	LmxM.33	498953	499571	-	14.7711
CUFF.6545.1	LmxM.26	514423	514620	+	159.747
CUFF.5325.3	LmxM.33	1087740	1088121	+	82.9396
CUFF.5574.1	LmxM.33	341034	341781	+	14.8083
CUFF.1132.1	LmxM.14	174671	175001	-	21.9671
CUFF.1624.1	LmxM.17	174658	174949	-	25.4303
CUFF.1791.1	LmxM.18	54535	56565	-	12.6974
CUFF.1134.1	LmxM.14	173658	174513	-	26.9112
CUFF.732.1	LmxM.08	1455995	1456141	+	867.351
CUFF.4806.1	LmxM.31	1518255	1519925	+	24.3567
CUFF.6400.1	LmxM.30	332270	334839	-	10.1634
CUFF.3566.1	LmxM.27	343224	343610	-	14.3685
CUFF.4885.1	LmxM.32	427944	428654	+	25.8001
CUFF.1462.1	LmxM.04	160221	161501	-	15.4266
CUFF.4818.1	LmxM.32	85841	91244	-	12.1613
CUFF.5746.1	LmxM.34	1101502	1102915	-	18.3489
CUFF.5130.1	LmxM.31	838667	838938	-	41.854
CUFF.5445.1	LmxM.34	128230	128760	+	42.4114
CUFF.3861.1	LmxM.29	24791	25476	-	41.4274
CUFF.1158.1	LmxM.14	266597	266985	-	16.7258
CUFF.4484.1	LmxM.30	835665	836309	-	30.2422
CUFF.3698.1	LmxM.28	328615	329687	+	15.926
CUFF.5862.1	LmxM.34	1549442	1550945	+	30.3265
CUFF.3112.1	LmxM.24	393559	395053	+	29.7051
CUFF.605.1	LmxM.08	542860	543181	-	19.9616
CUFF.4182.1	LmxM.29	1110196	1110536	-	58.7597
CUFF.5641.1	LmxM.34	402298	402683	+	33.9893
CUFF.5331.1	LmxM.33	1091834	1093747	+	87.5016
CUFF.5329.1	LmxM.33	1088897	1089651	+	107.058
CUFF.2680.1	LmxM.22	134694	135573	-	8.98602
CUFF.2328.1	LmxM.20	2210005	2210495	-	15.3833
CUFF.6363.1	LmxM.30	197043	197459	+	101.654
CUFF.1634.1	LmxM.18	169995	170420	-	35.9065
CUFF.206.1	LmxM.06	125231	125582	+	23.661
CUFF.3404.1	LmxM.26	220769	221372	+	38.3445
CUFF.5885.1	LmxM.34	1602272	1602460	+	117.679
CUFF.5756.1	LmxM.34	1048419	1049369	-	17.4013
CUFF.228.1	LmxM.06	262329	263177	+	18.8491
CUFF.3230.1	LmxM.23	504538	505212	-	60.7252
CUFF.4234.1	LmxM.08	918903	919259	+	21.5026
CUFF.6232.1	LmxM.21	265203	265394	+	349.605
CUFF.6192.1	LmxM.34	1903582	1903946	+	102.454
CUFF.4654.1	LmxM.31	696868	697119	-	48.456
CUFF.3546.1	LmxM.27	625524	626637	+	56.7649
CUFF.4975.1	LmxM.32	949026	949384	+	19.8252
CUFF.4487.1	LmxM.30	836964	837586	-	54.3287
CUFF.638.1	LmxM.08	72534	73434	-	29.2455
CUFF.3544.1	LmxM.27	623580	623765	+	144.424
CUFF.497.1	LmxM.08	1424747	1425488	+	12.9526
CUFF.3313.1	LmxM.26	150719	150889	-	148.919
CUFF.3058.1	LmxM.24	704360	704849	-	13.1225
CUFF.4485.3	LmxM.18	687052	688615	+	79.1349
CUFF.5748.1	LmxM.34	1103018	1104344	-	12.4843
CUFF.3286.1	LmxM.25	804098	804422	+	24.8532
CUFF.1184.1	LmxM.14	350547	351410	-	15.7836
CUFF.5967.1	LmxM.29	1250383	1252030	+	38.6863
CUFF.5770.1	LmxM.34	1069044	1071614	-	15.6015
CUFF.5156.1	LmxM.20	2497951	2498375	-	53.1019
CUFF.806.1	LmxM.11	397875	398202	+	22.5842
CUFF.6343.1	LmxM.33	167877	168203	+	22.7467
CUFF.5776.1	LmxM.34	1218286	1218495	-	67.8941
CUFF.2410.1	LmxM.20	2748404	2748577	-	130.069
CUFF.4212.1	LmxM.30	150093	150243	-	323.21
CUFF.4708.1	LmxM.31	1163018	1164625	+	12.7286
CUFF.5674.1	LmxM.34	812835	813091	+	143.88
CUFF.5091.1	LmxM.33	254174	254717	+	11.6438
CUFF.5342.1	LmxM.33	1080243	1080520	+	126.258
CUFF.5258.1	LmxM.33	858351	862314	-	14.3106
CUFF.3745.1	LmxM.28	408313	408624	+	142.938
CUFF.5340.1	LmxM.33	1053430	1055788	+	10.8641
CUFF.5951.1	LmxM.32	1320953	1321498	+	15.4321
CUFF.5378.1	LmxM.32	1180536	1185426	+	69.5441
CUFF.1322.1	LmxM.15	168745	174093	+	5.78757
CUFF.4379.1	LmxM.30	903258	904186	-	8.96829
CUFF.5148.1	LmxM.33	304807	305231	-	13.025
CUFF.6042.1	LmxM.20	3130583	3130938	+	17.3084
CUFF.5108.1	LmxM.20	2404935	2405684	-	24.3226
CUFF.6190.1	LmxM.34	1897750	1897910	+	193.445
CUFF.4254.1	LmxM.29	498092	498494	+	47.8186
CUFF.6048.1	LmxM.20	3155458	3155708	+	63.0285
CUFF.983.1	LmxM.12	501537	502403	+	34.6955
CUFF.5622.1	LmxM.33	413414	413611	+	197.782
CUFF.2274.1	LmxM.20	1743059	1743362	+	66.8034
CUFF.5848.1	LmxM.34	1272642	1273183	-	26.0317
CUFF.5716.1	LmxM.34	934026	934342	+	37.6799
CUFF.4321.1	LmxM.30	570539	570879	-	17.4691
CUFF.2087.1	LmxM.20	459735	459923	+	90.5226
CUFF.6218.1	LmxM.21	216702	216853	+	274.489
CUFF.4214.1	LmxM.08	1051098	1051564	+	206.336
CUFF.1533.1	LmxM.02	82745	82913	-	156.544
CUFF.6541.1	LmxM.26	488117	488659	+	40.2274
CUFF.5882.1	LmxM.34	1621925	1623526	+	10.7814
CUFF.6353.1	LmxM.33	222301	222649	+	21.1015
CUFF.499.1	LmxM.08	1425779	1426153	+	46.4213
CUFF.800.1	LmxM.11	340009	340301	+	25.2078
CUFF.5346.1	LmxM.33	1089916	1090063	+	337.201
CUFF.5050.1	LmxM.32	1245405	1245940	+	12.5937
CUFF.5361.1	LmxM.33	1276502	1277313	+	17.513
CUFF.6419.1	LmxM.30	425469	425992	-	18.583
CUFF.1789.1	LmxM.18	53318	54342	-	12.1241
CUFF.5150.1	LmxM.33	305251	305674	+	12.0777
CUFF.5261.1	LmxM.33	924099	925154	-	12.6933
CUFF.6509.1	LmxM.30	1297788	1298439	-	109.281
CUFF.5667.1	LmxM.34	778366	781132	+	33.2042
CUFF.5075.1	LmxM.33	38765	39487	+	10.0769
CUFF.481.1	LmxM.08	1393175	1393607	+	22.237
CUFF.4191.1	LmxM.29	1126074	1126257	-	170.74
CUFF.3966.1	LmxM.29	733315	734325	+	52.0299
CUFF.3195.1	LmxM.25	573928	574375	-	19.9533
CUFF.6467.1	LmxM.30	1123878	1125189	-	31.7345
CUFF.4495.1	LmxM.18	643213	643958	+	99.4052
CUFF.4331.1	LmxM.30	730165	731407	-	7.68645
CUFF.5718.1	LmxM.34	934934	935763	+	13.1848
CUFF.4363.1	LmxM.30	850495	852481	-	118.771
CUFF.4997.1	LmxM.32	1083645	1084489	+	4.4034
CUFF.6561.1	LmxM.26	599750	600211	+	42.8587
CUFF.5330.1	LmxM.33	1090120	1090460	+	90.5217
CUFF.5449.1	LmxM.34	181094	181616	+	13.1189
CUFF.4597.1	LmxM.31	237555	238002	+	12.6976
CUFF.4923.1	LmxM.32	535645	536729	+	4.41749
CUFF.5271.1	LmxM.33	974503	974937	+	11.501
CUFF.6409.1	LmxM.30	384187	384922	-	51.9963
CUFF.3576.1	LmxM.27	388140	390327	-	21.0108
CUFF.5146.1	LmxM.33	303547	304645	-	9.41985
CUFF.6090.1	LmxM.34	1671641	1673110	+	10.5526
CUFF.3034.1	LmxM.22	288552	289161	-	66.5834
CUFF.4335.1	LmxM.30	742606	743527	-	8.75503
CUFF.6411.1	LmxM.30	385684	385960	-	196.54
CUFF.4308.1	LmxM.30	671442	673113	-	47.0671
CUFF.4371.1	LmxM.30	882575	883167	-	18.5997
CUFF.6377.1	LmxM.30	267936	268926	-	36.3127
CUFF.5389.1	LmxM.33	1130131	1131550	+	30.8529
CUFF.5943.1	LmxM.32	1293100	1293460	+	36.3751
CUFF.6433.1	LmxM.30	1057156	1058220	-	14.5686
CUFF.5631.1	LmxM.34	608242	608743	-	21.1773
CUFF.5450.1	LmxM.34	181723	183120	+	8.30537
CUFF.3369.1	LmxM.26	160843	161072	-	558.82
CUFF.4373.1	LmxM.30	883355	884326	-	62.4608
CUFF.4748.1	LmxM.31	1258587	1260646	+	9.95983
CUFF.5643.1	LmxM.34	403099	404790	+	21.2625
CUFF.5655.1	LmxM.34	755414	756106	+	11.5999
CUFF.4916.1	LmxM.32	568590	569678	+	10.2604
CUFF.5553.1	LmxM.33	406276	406451	+	216.126
CUFF.5937.1	LmxM.32	1284837	1285154	+	18.6977
CUFF.4883.1	LmxM.32	426214	427854	+	15.1309
CUFF.6403.1	LmxM.30	347666	348666	-	24.4442
CUFF.4357.1	LmxM.30	864366	865287	-	21.7366
CUFF.6477.1	LmxM.30	1157788	1158014	-	52.4045
CUFF.5021.1	LmxM.32	1194613	1195391	+	7.56548
CUFF.4274.1	LmxM.30	547539	548895	-	13.84
CUFF.6405.1	LmxM.30	357137	357435	-	200.221
CUFF.610.1	LmxM.08	576176	579727	-	19.0231
CUFF.6092.1	LmxM.15	306930	307349	-	20.5021
CUFF.4355.1	LmxM.30	859849	860395	-	19.2326
CUFF.1413.1	LmxM.11	546172	546780	-	27.8567
CUFF.3709.1	LmxM.28	160769	162438	-	12.615
CUFF.5903.1	LmxM.33	1393822	1394645	+	35.7387
CUFF.5483.1	LmxM.34	465653	466224	+	18.4933
CUFF.101.1	LmxM.03	373734	374296	-	13.4611
CUFF.4895.1	LmxM.32	549887	550634	+	9.60537
CUFF.3133.1	LmxM.25	166686	167055	-	17.2478
CUFF.4359.1	LmxM.30	872574	872993	-	26.6527
CUFF.4901.1	LmxM.32	557315	558239	+	4.20874
CUFF.1905.1	LmxM.20	228997	229621	+	5.84836
CUFF.3094.1	LmxM.25	176863	177391	-	25.0651
CUFF.4361.1	LmxM.30	869396	872306	-	32.3432
CUFF.2984.1	LmxM.23	405373	405912	-	50.7109
CUFF.4433.1	LmxM.18	538771	539012	+	81.9718
CUFF.594.1	LmxM.08	1561919	1562631	-	12.8484
CUFF.4897.1	LmxM.32	550784	552070	+	11.9535
CUFF.6510.1	LmxM.30	1305167	1305782	-	16.9184
CUFF.5217.1	LmxM.33	650407	652099	-	23.1272
CUFF.2019.1	LmxM.19	610851	611531	+	68.1826
CUFF.4006.1	LmxM.29	774422	776459	-	29.0678
CUFF.1334.1	LmxM.14	467671	469011	+	13.6571
CUFF.5596.1	LmxM.33	388680	388832	+	443.715
CUFF.5835.1	LmxM.34	1502100	1503860	+	35.6536
CUFF.6534.1	LmxM.26	717199	717463	+	65.9657
CUFF.1957.1	LmxM.20	504917	505428	-	30.0586
CUFF.4562.1	LmxM.31	180121	180652	-	14.7642
CUFF.2172.1	LmxM.20	943373	945341	+	31.5504
CUFF.4312.1	LmxM.30	697626	700654	-	13.5191
CUFF.4787.1	LmxM.31	1327195	1327743	+	7.64742
CUFF.4319.1	LmxM.30	562363	567708	-	28.6493
CUFF.4307.1	LmxM.30	670470	671326	-	38.3927
CUFF.4932.1	LmxM.32	585324	585943	+	10.5249
CUFF.6171.1	LmxM.34	1828576	1829437	+	13.8533
CUFF.971.1	LmxM.12	407694	408328	+	68.5165
CUFF.440.1	LmxM.08	766398	766644	-	80.7707
CUFF.5387.1	LmxM.33	1128498	1129952	+	46.6826
CUFF.6552.1	LmxM.26	547694	548157	+	13.6078
CUFF.4891.1	LmxM.32	541756	542489	+	5.34292
CUFF.82.1	LmxM.03	155096	155263	+	175.167
CUFF.584.1	LmxM.08	485830	487210	+	28.2099
CUFF.2585.1	LmxM.20	2913676	2915654	+	6.78306
CUFF.2450.1	LmxM.16	382716	383609	+	48.0916
CUFF.4281.1	LmxM.08	1049685	1050110	+	25.9325
CUFF.521.1	LmxM.08	157603	158585	-	15.2877
CUFF.2834.2	LmxM.22	167978	169134	-	177.732
CUFF.5231.1	LmxM.33	673654	673959	-	75.9925
CUFF.6465.1	LmxM.30	1122467	1123084	-	29.0863
CUFF.2759.1	LmxM.22	518926	519343	+	161.041
CUFF.5384.1	LmxM.33	1484507	1485302	+	12.1186
CUFF.344.1	LmxM.07	432525	433690	+	20.6577
CUFF.4338.1	LmxM.30	743586	747137	-	14.4008
CUFF.4483.1	LmxM.30	833162	834211	-	28.637
CUFF.1736.1	LmxM.19	252665	253118	+	20.3542
CUFF.6272.1	LmxM.29	261879	262138	+	60.1074
CUFF.6481.1	LmxM.30	1161236	1161514	-	44.289
CUFF.6286.1	LmxM.29	313282	313627	+	24.587
CUFF.3076.1	LmxM.24	815232	815581	+	20.9672
CUFF.4900.1	LmxM.32	553295	553927	+	19.888
CUFF.3367.1	LmxM.26	775596	775791	+	150.023
CUFF.4466.1	LmxM.18	590664	590932	+	57.5283
CUFF.6379.1	LmxM.30	273252	274451	-	40.5415
CUFF.5577.1	LmxM.33	347365	348363	+	11.7086
CUFF.4550.1	LmxM.31	398029	398189	+	175.859
CUFF.4970.1	LmxM.32	864796	865614	+	8.47858
CUFF.3468.1	LmxM.27	289553	289743	-	426.142
CUFF.2057.1	LmxM.20	1070312	1071078	-	61.8366
CUFF.2618.1	LmxM.16	170756	172219	-	21.292
CUFF.4569.1	LmxM.31	341428	341579	+	320.237
CUFF.6125.1	LmxM.34	1794065	1794793	+	23.239
CUFF.4968.1	LmxM.32	864122	864674	+	19.5242
CUFF.2445.1	LmxM.16	364871	365317	+	19.5809
CUFF.4440.1	LmxM.18	544154	545009	+	21.307
CUFF.3958.1	LmxM.29	720749	720977	+	69.4857
CUFF.3127.1	LmxM.25	165077	165447	-	30.3403
CUFF.2027.1	LmxM.20	813307	813562	+	221.556
CUFF.3080.1	LmxM.25	3745	6080	-	39.4942
CUFF.3079.1	LmxM.25	6165	6317	-	421.53
CUFF.84.1	LmxM.03	154441	154691	+	56.0253
CUFF.2636.1	LmxM.22	29853	32189	-	53.2719
CUFF.5019.1	LmxM.32	1191325	1193536	+	21.0795
